# Supplementary material for: Intra-Tumor Heterogeneity Revealed by Mass Spectrometry Imaging Is Associated with the Prognosis of Breast Cancer
Source: Cancers (Basel). 2021 Aug 27;13(17):4349. doi: 10.3390/cancers13174349 (PMC8431441; doi:10.3390/cancers13174349)
Supplement: Supplementary file 1 [file cancers-13-04349-s001.zip]

Archive with 3 entries (3 files):
- Supplementary Materials/Supplementary Figures S1-S6.pdf
- Supplementary Materials/Supplementary_protocols.pdf
- Supplementary Materials/Supplementary_Tables S1-S5.xlsx
