# Supplementary material for: Intra-Tumor Heterogeneity Revealed by Mass Spectrometry Imaging Is Associated with the Prognosis of Breast Cancer
Source: Cancers (Basel). 2021 Aug 27;13(17):4349. doi: 10.3390/cancers13174349 (PMC8431441; doi:10.3390/cancers13174349)
Supplement: Supplementary file 1 [file cancers-13-04349-s001.zip › Supplementary Materials/Supplementary_Tables S1-S5.xlsx]

## Sheet: Table S1
Table S1. The intra-ROI similarity index for MSI spectra
Group	minimum	first quartile (Q1)	median	third quartile (Q3)	maximum	mean	standard deviation	variance
ND	0.165033	0.961967	0.98153	0.989429	0.999682	0.959958	0.0614402	0.0037749
PD	0.0839992	0.975109	0.986712	0.992367	0.999637	0.977851	0.0309743	0.000959409
ND(-)	0.165033	0.948081	0.977563	0.988342	0.999682	0.9504	0.0711548	0.00506301
ND(+)	0.271954	0.970189	0.983694	0.990012	0.999416	0.967816	0.0507841	0.00257902
PD(-)	0.540737	0.962877	0.980758	0.989708	0.999551	0.970285	0.0313199	0.000980934
PD(+)	0.0839992	0.980496	0.988744	0.993139	0.999637	0.981975	0.0299913	0.000899479

## Sheet: Table S2
Table S2. Significance of differences (Cohen's [d] effect size) for abundances of spectral components between clusters as well as between whole cancer ROIs of the ND and PD groups.
MSI component		cluster 1 vs. others		cluster 2 vs. others		cluster 3 vs. others		cluster 4 vs. others		cluster 5 vs. others		cluster 6 vs. others		cluster 7 vs. others		ND vs. PD
Lp	m/z	[d]	interpretation	[d]	interpretation	[d]	interpretation	[d]	interpretation	[d]	interpretation	[d]	interpretation	[d]	interpretation	[d]	interpretation
1	600.281	-0.300635	small	-0.118345	very_small	-0.228558	small	0.0911062	very_small	0.0988429	very_small	0.213028	small	0.0592007	very_small	0.0921622	very_small
2	600.402	0.157034	very_small	-1.1451	large	-0.357196	small	-0.18796	very_small	0.198282	very_small	0.416532	small	-0.534976	medium	0.0176927	very_small
3	601.392	0.453068	small	-2.17258	huge	-0.524211	medium	-0.38393	small	0.362828	small	0.572131	medium	-1.04322	large	-0.025118	very_small
4	602.383	0.347619	small	-0.167781	very_small	0.0351771	very_small	-0.230116	small	-0.21087	small	0.266154	small	-0.172986	very_small	0.260003	small
5	603.383	0.583692	medium	-1.33592	very_large	-0.242056	small	-0.43417	small	0.160215	very_small	0.398932	small	-0.868295	large	0.182543	very_small
6	604.371	0.518571	medium	-1.87097	very_large	-0.360227	small	-0.427511	small	0.323186	small	0.476344	small	-1.05095	large	0.0882978	very_small
7	605.376	0.544535	medium	-2.02821	huge	-0.427891	small	-0.473507	small	0.355116	small	0.581586	medium	-1.19051	large	0.0791729	very_small
8	606.373	0.392545	small	-1.55891	very_large	-0.501295	medium	-0.362102	small	0.285569	small	0.55864	medium	-0.945088	large	0.100337	very_small
9	607.387	0.38879	small	-1.48523	very_large	-0.500788	medium	-0.334234	small	0.295023	small	0.561886	medium	-1.0615	large	0.101563	very_small
10	608.342	0.140989	very_small	0.317406	small	-0.39482	small	-0.188623	very_small	-0.14101	very_small	0.412156	small	-0.107766	very_small	0.283888	small
11	609.353	0.2664	small	-0.802729	large	-0.39333	small	-0.287849	small	0.0867921	very_small	0.516057	medium	-0.549061	medium	0.183419	very_small
12	610.376	0.202451	small	-0.969061	large	-0.551658	medium	-0.216903	small	0.15465	very_small	0.494736	small	-0.518357	medium	0.100555	very_small
13	611.366	0.208646	small	-0.719076	medium	-0.542864	medium	-0.211066	small	0.031246	very_small	0.540373	medium	-0.388533	small	0.135999	very_small
14	612.42	0.334466	small	-0.577494	medium	-0.271705	small	-0.25291	small	0.0898518	very_small	0.26967	small	-0.528676	medium	0.300907	small
15	613.372	0.472481	small	-1.81028	very_large	-0.42178	small	-0.360455	small	0.324881	small	0.515652	medium	-1.14482	large	0.133479	very_small
16	614.376	0.421628	small	-2.07701	huge	-0.689749	medium	-0.316146	small	0.328294	small	0.648439	medium	-1.06328	large	0.00708225	negligible
17	615.399	0.574654	medium	-2.31207	huge	-0.610703	medium	-0.459652	small	0.355079	small	0.637168	medium	-1.14373	large	0.0176118	very_small
18	616.227	-0.126191	very_small	-0.56241	medium	-0.758112	medium	0.0980039	very_small	0.0759401	very_small	0.422406	small	-0.0951588	very_small	-0.11428	very_small
19	616.409	0.634723	medium	-2.36447	huge	-0.618607	medium	-0.487206	small	0.375887	small	0.63113	medium	-1.25057	very_large	-0.0453907	very_small
20	617.386	0.631485	medium	-2.47157	huge	-0.65824	medium	-0.470771	small	0.391259	small	0.630329	medium	-1.25377	very_large	-0.0322864	very_small
21	618.362	0.132443	very_small	0.716575	medium	0.284203	small	-0.0525988	very_small	-0.36079	small	-0.00692397	negligible	0.293224	small	0.235481	small
22	619.426	0.582434	medium	-1.54486	very_large	-0.243162	small	-0.544294	medium	0.279091	small	0.597466	medium	-1.27087	very_large	0.0553023	very_small
23	620.375	-0.158877	very_small	0.779853	medium	0.436797	small	-0.0225377	very_small	-0.0389377	very_small	-0.186984	very_small	0.22203	small	0.322979	small
24	621.393	-0.0431042	very_small	0.0855864	very_small	0.167298	very_small	-0.107458	very_small	0.0843989	very_small	0.0503019	very_small	-0.151781	very_small	0.26639	small
25	622.403	0.155559	very_small	-0.901479	large	-0.328193	small	-0.211309	small	0.191776	very_small	0.417241	small	-0.580538	medium	0.138156	very_small
26	623.398	0.369605	small	-1.71596	very_large	-0.455187	small	-0.317623	small	0.336912	small	0.510789	medium	-1.02517	large	0.0103908	very_small
27	624.377	0.317742	small	-0.688733	medium	-0.612887	medium	-0.250049	small	-0.0499782	very_small	0.621046	medium	-0.429928	small	0.186232	very_small
28	625.407	0.399391	small	-1.52226	very_large	-0.815265	large	-0.315351	small	0.209315	small	0.65271	medium	-0.786203	medium	0.0625576	very_small
29	626.456	0.397861	small	-2.40406	huge	-0.62908	medium	-0.303471	small	0.356462	small	0.637016	medium	-1.02743	large	-0.097731	very_small
30	627.396	0.445843	small	-2.19554	huge	-0.692084	medium	-0.373164	small	0.381129	small	0.666189	medium	-1.13488	large	-0.000377038	negligible
31	628.396	0.365769	small	-0.0777335	very_small	-0.0310491	very_small	-0.160823	very_small	-0.187464	very_small	0.120956	very_small	-0.147216	very_small	0.245917	small
32	629.402	0.449426	small	-1.07141	large	-0.238461	small	-0.278279	small	0.0643692	very_small	0.342127	small	-0.628081	medium	0.152198	very_small
33	630.306	0.191449	very_small	-0.218032	small	-0.801417	large	-0.200675	small	-0.0326519	very_small	0.583526	medium	-0.278741	small	0.0927536	very_small
34	630.417	0.790122	medium	-2.41402	huge	-0.570852	medium	-0.557877	medium	0.326737	small	0.683242	medium	-1.43225	very_large	-0.0268239	very_small
35	631.416	0.742854	medium	-2.52036	huge	-0.483685	small	-0.544651	medium	0.417682	small	0.581513	medium	-1.46952	very_large	0.00670571	negligible
36	632.399	0.664048	medium	-1.75812	very_large	-0.39158	small	-0.571418	medium	0.32812	small	0.581288	medium	-1.31178	very_large	0.266771	small
37	633.374	0.514661	medium	-1.63003	very_large	-0.460755	small	-0.457231	small	0.254044	small	0.597563	medium	-1.01108	large	0.182437	very_small
38	634.395	0.428706	small	-1.17254	large	-0.440058	small	-0.370138	small	0.176263	very_small	0.543088	medium	-0.869224	large	0.223197	small
39	635.406	0.509773	medium	-2.02602	huge	-0.453791	small	-0.383075	small	0.34241	small	0.567276	medium	-1.22737	very_large	0.127144	very_small
40	636.404	0.400912	small	-1.95737	very_large	-0.523255	medium	-0.314135	small	0.346141	small	0.585929	medium	-1.13229	large	0.0777276	very_small
41	637.376	0.388252	small	-1.96553	very_large	-0.603831	medium	-0.345326	small	0.342291	small	0.626124	medium	-1.02493	large	0.044889	very_small
42	638.4	0.416525	small	-1.78768	very_large	-0.76765	medium	-0.354193	small	0.320466	small	0.657738	medium	-1.00485	large	0.0240722	very_small
43	639.398	0.404393	small	-1.72502	very_large	-0.792366	medium	-0.318822	small	0.314351	small	0.616241	medium	-0.966056	large	0.0280529	very_small
44	640.363	0.209933	small	-0.136522	very_small	-0.451847	small	-0.185914	very_small	-0.153624	very_small	0.494102	small	-0.157659	very_small	0.206146	small
45	641.405	0.337526	small	-1.4247	very_large	-0.606884	medium	-0.300344	small	0.222368	small	0.612114	medium	-0.834411	large	0.0738443	very_small
46	642.394	0.0817883	very_small	-0.458243	small	-0.326174	small	-0.200469	small	0.0972725	very_small	0.408231	small	-0.332862	small	0.2437	small
47	643.451	0.348808	small	-1.54139	very_large	-0.42405	small	-0.309064	small	0.302589	small	0.496496	small	-0.960076	large	0.172994	very_small
48	644.399	0.270457	small	0.767094	medium	0.318576	small	-0.0963323	very_small	-0.440407	small	-0.0161744	very_small	0.249918	small	0.211689	small
49	645.405	0.378057	small	-0.0975281	very_small	0.101795	very_small	-0.22804	small	-0.157592	very_small	0.0954789	very_small	-0.160548	very_small	0.179704	very_small
50	646.316	0.0720386	very_small	-0.162842	very_small	-0.565169	medium	-0.023715	very_small	-0.0829287	very_small	0.354709	small	-0.0399923	very_small	0.089709	very_small
51	646.413	0.492718	small	-1.10038	large	-0.295533	small	-0.360543	small	0.113292	very_small	0.34199	small	-0.632434	medium	0.15525	very_small
52	647.393	0.46333	small	-1.96058	very_large	-0.503209	medium	-0.376078	small	0.320864	small	0.521342	medium	-0.963161	large	0.0451237	very_small
53	648.409	0.537843	medium	-2.50857	huge	-0.426528	small	-0.409911	small	0.398352	small	0.55733	medium	-1.22857	very_large	0.0213855	very_small
54	649.41	0.450822	small	-2.12838	huge	-0.585542	medium	-0.368126	small	0.363048	small	0.657889	medium	-1.20233	very_large	0.0614151	very_small
55	650.102	-0.0341899	very_small	-0.310273	small	-0.292298	small	-0.157227	very_small	0.0724212	very_small	0.259771	small	0.0848012	very_small	0.188026	very_small
56	650.384	0.437797	small	-0.909321	large	-0.54618	medium	-0.326157	small	0.0599365	very_small	0.552517	medium	-0.692007	medium	0.222476	small
57	651.413	0.42837	small	-1.55295	very_large	-0.545077	medium	-0.336859	small	0.228682	small	0.593827	medium	-0.954233	large	0.141305	very_small
58	652.398	0.604647	medium	-2.05831	huge	-0.919243	large	-0.467371	small	0.322503	small	0.799584	medium	-1.24596	very_large	0.0168441	very_small
59	653.391	0.637141	medium	-1.76573	very_large	-0.497084	small	-0.522238	medium	0.285774	small	0.470913	small	-0.928619	large	0.249607	small
60	654.393	0.49287	small	-1.74622	very_large	-0.634438	medium	-0.460916	small	0.295849	small	0.660823	medium	-1.00552	large	0.190357	very_small
61	655.371	0.298664	small	-1.39595	very_large	-0.689637	medium	-0.336774	small	0.24326	small	0.703765	medium	-0.830573	large	0.129867	very_small
62	656.113	0.356897	small	-0.623072	medium	-1.42884	very_large	-0.150546	very_small	0.0403644	very_small	0.653114	medium	-0.489184	small	0.0212925	very_small
63	656.437	0.601027	medium	-1.80467	very_large	-0.593757	medium	-0.475399	small	0.284106	small	0.67054	medium	-1.22635	very_large	0.129771	very_small
64	657.114	0.308815	small	-0.641177	medium	-1.37676	very_large	-0.143014	very_small	0.0449581	very_small	0.66941	medium	-0.463182	small	0.0242596	very_small
65	657.437	0.506437	medium	-2.08458	huge	-0.732147	medium	-0.433012	small	0.352435	small	0.750077	medium	-1.22624	very_large	0.0682135	very_small
66	658.125	0.158549	very_small	-0.677095	medium	-1.15765	large	-0.0454603	very_small	0.0427509	very_small	0.582425	medium	-0.306672	small	-0.023733	very_small
67	658.418	0.577524	medium	-2.12688	huge	-0.621782	medium	-0.484417	small	0.377497	small	0.638884	medium	-1.22328	very_large	0.0877713	very_small
68	659.418	0.552133	medium	-2.28796	huge	-0.553836	medium	-0.444038	small	0.361369	small	0.648985	medium	-1.22229	very_large	0.0515336	very_small
69	660.427	0.584388	medium	-2.59504	huge	-0.379739	small	-0.517469	medium	0.500765	medium	0.579513	medium	-1.45685	very_large	-0.0370743	very_small
70	661.411	0.598418	medium	-2.73486	huge	-0.46322	small	-0.47276	small	0.472449	small	0.588805	medium	-1.40715	very_large	-0.0496122	very_small
71	662.387	0.526401	medium	-2.03741	huge	-0.534173	medium	-0.433464	small	0.298453	small	0.648746	medium	-1.10395	large	0.0541918	very_small
72	663.423	0.346534	small	-1.76431	very_large	-0.422588	small	-0.327236	small	0.287877	small	0.60258	medium	-0.983849	large	0.0572399	very_small
73	664.415	0.67384	medium	-2.2379	huge	-0.539962	medium	-0.550415	medium	0.35763	small	0.629489	medium	-1.25389	very_large	-0.0987958	very_small
74	665.425	0.607078	medium	-2.26898	huge	-0.559405	medium	-0.497542	small	0.369285	small	0.649472	medium	-1.26019	very_large	-0.0537917	very_small
75	666.417	0.402709	small	-0.191673	very_small	-0.468004	small	-0.296633	small	-0.207436	small	0.545976	medium	-0.26936	small	0.196381	very_small
76	667.422	0.458788	small	-0.943953	large	-0.571183	medium	-0.362742	small	0.0437691	very_small	0.577249	medium	-0.627428	medium	0.165072	very_small
77	668.455	0.356367	small	-1.11791	large	-0.620772	medium	-0.313368	small	0.183477	very_small	0.51826	medium	-0.681293	medium	0.0888273	very_small
78	669.386	0.27005	small	-1.56049	very_large	-0.622187	medium	-0.271516	small	0.309546	small	0.5666	medium	-0.838463	large	0.073479	very_small
79	670.403	0.499934	small	-2.52751	huge	-0.651201	medium	-0.403228	small	0.418246	small	0.66978	medium	-1.23077	very_large	-0.0131924	very_small
80	671.457	0.520947	medium	-2.00385	huge	-0.507731	medium	-0.419194	small	0.311367	small	0.604122	medium	-1.11207	large	0.00733134	negligible
81	672.096	-0.0342385	very_small	-0.975396	large	-0.423145	small	0.115374	very_small	0.0389779	very_small	0.425325	small	-0.330831	small	0.201334	small
82	672.459	0.652631	medium	-2.08004	huge	-0.579522	medium	-0.493471	small	0.318798	small	0.656057	medium	-1.29304	very_large	0.105341	very_small
83	673.453	0.484817	small	-1.84012	very_large	-0.364619	small	-0.398364	small	0.325463	small	0.525825	medium	-1.14544	large	0.175947	very_small
84	674.412	0.59502	medium	-2.36113	huge	-0.535248	medium	-0.420831	small	0.42778	small	0.483553	small	-1.24615	very_large	0.0911834	very_small
85	675.42	0.570817	medium	-2.35781	huge	-0.596084	medium	-0.427787	small	0.39026	small	0.529372	medium	-1.10109	large	0.089667	very_small
86	676.414	0.600553	medium	-2.22204	huge	-0.555841	medium	-0.460854	small	0.384979	small	0.597616	medium	-1.29703	very_large	0.125894	very_small
87	677.408	0.464011	small	-2.0692	huge	-0.549273	medium	-0.380809	small	0.346168	small	0.597069	medium	-1.09236	large	0.083613	very_small
88	678.392	0.247551	small	1.14535	large	0.397886	small	-0.051401	very_small	-0.50827	medium	-0.126604	very_small	0.376868	small	0.274216	small
89	679.409	0.262557	small	0.712873	medium	0.27837	small	-0.11614	very_small	-0.375884	small	-0.0036974	negligible	0.171162	very_small	0.251987	small
90	680.417	0.42902	small	-0.841673	large	-0.287224	small	-0.303728	small	0.0568013	very_small	0.376634	small	-0.621157	medium	0.162662	very_small
91	681.412	0.384879	small	-1.64754	very_large	-0.603238	medium	-0.307734	small	0.272929	small	0.568911	medium	-0.915468	large	0.0783269	very_small
92	682.424	0.508818	medium	-2.23669	huge	-0.69831	medium	-0.374118	small	0.387956	small	0.617595	medium	-1.19628	large	0.0323942	very_small
93	683.455	0.0786608	very_small	0.0742176	very_small	0.0754651	very_small	-0.136883	very_small	-0.0107562	very_small	0.0675283	very_small	-0.0700176	very_small	0.322697	small
94	684.459	0.373293	small	-1.18658	large	-0.300024	small	-0.354592	small	0.221404	small	0.399228	small	-0.743373	medium	0.212666	small
95	685.458	0.455851	small	-1.7661	very_large	-0.391019	small	-0.373994	small	0.310269	small	0.469897	small	-0.985511	large	0.0688117	very_small
96	686.433	0.702825	medium	-2.89901	huge	-0.676824	medium	-0.488103	small	0.404702	small	0.719859	medium	-1.43865	very_large	-0.0524878	very_small
97	687.423	0.62659	medium	-2.81865	huge	-0.612233	medium	-0.461284	small	0.423123	small	0.669014	medium	-1.35436	very_large	-0.0259371	very_small
98	688.403	0.60335	medium	-0.743859	medium	-0.411845	small	-0.420325	small	-0.13787	very_small	0.635564	medium	-0.617723	medium	0.178787	very_small
99	689.412	0.541685	medium	-1.35784	very_large	-0.427568	small	-0.421824	small	0.0902248	very_small	0.612594	medium	-0.832751	large	0.117448	very_small
100	690.417	0.435414	small	-1.8226	very_large	-0.507337	medium	-0.385522	small	0.257383	small	0.637554	medium	-0.953739	large	0.0571561	very_small
101	691.414	0.447978	small	-2.2198	huge	-0.449752	small	-0.415886	small	0.360476	small	0.61596	medium	-1.07777	large	-0.0378554	very_small
102	692.413	0.566585	medium	-2.17182	huge	-0.63998	medium	-0.428685	small	0.3718	small	0.641299	medium	-1.28141	very_large	0.0476757	very_small
103	693.42	0.461841	small	-1.99996	very_large	-0.626203	medium	-0.383585	small	0.335306	small	0.673425	medium	-1.15473	large	0.0641025	very_small
104	694.428	0.439898	small	-1.95916	very_large	-0.656172	medium	-0.360254	small	0.331678	small	0.663633	medium	-1.11611	large	0.0568758	very_small
105	695.418	0.398063	small	-1.94374	very_large	-0.653135	medium	-0.387132	small	0.344041	small	0.702735	medium	-1.06854	large	0.0738058	very_small
106	696.432	0.530512	medium	-1.92358	very_large	-0.759722	medium	-0.392978	small	0.295553	small	0.631842	medium	-1.0258	large	0.089144	very_small
107	697.46	0.383358	small	-1.63102	very_large	-0.788115	medium	-0.295005	small	0.258279	small	0.571668	medium	-0.767681	medium	0.0455879	very_small
108	698.433	0.400679	small	-2.04986	huge	-0.610034	medium	-0.357736	small	0.377194	small	0.59118	medium	-1.02738	large	0.0885882	very_small
109	699.446	0.4536	small	-2.40644	huge	-0.593	medium	-0.368397	small	0.410456	small	0.62601	medium	-1.18124	large	0.0230496	very_small
110	700.432	0.513583	medium	0.241741	small	-0.110709	very_small	-0.280143	small	-0.459909	small	0.469293	small	-0.186503	very_small	0.271381	small
111	701.364	0.374486	small	-0.0382914	very_small	-0.411193	small	-0.292836	small	-0.193669	very_small	0.482091	small	-0.244603	small	0.143853	very_small
112	701.45	0.755387	medium	-1.24171	very_large	-0.374868	small	-0.528762	medium	0.0330122	very_small	0.671118	medium	-1.10851	large	0.150958	very_small
113	702.435	0.731029	medium	-1.92499	very_large	-0.469279	small	-0.541578	medium	0.29363	small	0.616421	medium	-1.37001	very_large	0.100008	very_small
114	703.427	0.746477	medium	-2.30384	huge	-0.612437	medium	-0.566601	medium	0.334201	small	0.573719	medium	-1.12437	large	0.0850051	very_small
115	704.432	0.690958	medium	-2.47427	huge	-0.618187	medium	-0.521245	medium	0.373588	small	0.603319	medium	-1.20674	very_large	0.0538986	very_small
116	705.432	0.518251	medium	-1.55784	very_large	-0.495041	small	-0.458689	small	0.235811	small	0.570645	medium	-0.914119	large	0.17507	very_small
117	706.431	0.47051	small	-1.77834	very_large	-0.561459	medium	-0.401739	small	0.293109	small	0.618381	medium	-1.04403	large	0.125628	very_small
118	707.436	0.335903	small	-1.82499	very_large	-0.64185	medium	-0.319011	small	0.323246	small	0.666722	medium	-0.997452	large	0.0692236	very_small
119	708.424	0.588603	medium	-2.74044	huge	-0.730597	medium	-0.419111	small	0.433683	small	0.701916	medium	-1.38297	very_large	-0.0128359	very_small
120	709.42	0.636814	medium	-3.10637	huge	-0.668963	medium	-0.427651	small	0.50158	medium	0.592882	medium	-1.40316	very_large	-0.0733007	very_small
121	710.386	0.583058	medium	-1.75476	very_large	-0.790559	medium	-0.421557	small	0.207484	small	0.746341	medium	-1.07348	large	0.0862245	very_small
122	711.453	0.419594	small	-1.64692	very_large	-0.689729	medium	-0.346275	small	0.241112	small	0.652726	medium	-0.905505	large	0.0624114	very_small
123	712.402	0.484397	small	-1.85496	very_large	-0.543317	medium	-0.422356	small	0.275853	small	0.544466	medium	-0.832394	large	0.144272	very_small
124	713.454	0.469465	small	-2.27708	huge	-0.567598	medium	-0.397137	small	0.373442	small	0.629372	medium	-1.1186	large	0.0348382	very_small
125	714.443	0.600245	medium	-1.64639	very_large	-0.575954	medium	-0.455072	small	0.186366	very_small	0.607871	medium	-0.937151	large	0.0812285	very_small
126	715.461	0.685951	medium	-2.65963	huge	-0.462662	small	-0.452559	small	0.41352	small	0.589035	medium	-1.5229	very_large	-0.0460276	very_small
127	716.46	0.639238	medium	-2.69582	huge	-0.565156	medium	-0.44728	small	0.429645	small	0.629591	medium	-1.44614	very_large	-0.0282387	very_small
128	717.454	0.658858	medium	-2.51128	huge	-0.540644	medium	-0.517003	medium	0.423527	small	0.607207	medium	-1.35149	very_large	0.0106088	very_small
129	718.438	0.636104	medium	-1.71748	very_large	-0.54704	medium	-0.475262	small	0.236505	small	0.589476	medium	-1.08514	large	0.202322	small
130	719.437	0.462563	small	-1.75358	very_large	-0.608726	medium	-0.3646	small	0.26169	small	0.607023	medium	-0.966926	large	0.108903	very_small
131	720.428	0.476105	small	-2.34139	huge	-0.593036	medium	-0.383253	small	0.38004	small	0.669977	medium	-1.21933	very_large	0.084599	very_small
132	721.435	0.403802	small	-2.20973	huge	-0.6089	medium	-0.3421	small	0.386968	small	0.65491	medium	-1.16123	large	0.0439021	very_small
133	722.41	0.561521	medium	-0.866994	large	-0.63606	medium	-0.39088	small	-0.072806	very_small	0.724055	medium	-0.702892	medium	0.170884	very_small
134	723.428	0.62946	medium	-1.65188	very_large	-0.783135	medium	-0.463233	small	0.203937	small	0.760283	medium	-1.14961	large	0.0892508	very_small
135	724.419	0.545679	medium	-2.08997	huge	-0.724989	medium	-0.401795	small	0.323785	small	0.705032	medium	-1.22858	very_large	0.0780011	very_small
136	725.407	0.617562	medium	-2.21431	huge	-0.956916	large	-0.458352	small	0.358226	small	0.705687	medium	-1.14274	large	0.0263058	very_small
137	726.444	0.477408	small	-2.12285	huge	-0.790675	medium	-0.375609	small	0.337029	small	0.68514	medium	-1.05937	large	0.0207827	very_small
138	727.444	0.430385	small	-1.85894	very_large	-0.649552	medium	-0.349018	small	0.263175	small	0.657169	medium	-0.94881	large	0.116801	very_small
139	728.458	0.483963	small	-2.07326	huge	-0.513358	medium	-0.349578	small	0.294353	small	0.562811	medium	-1.02294	large	0.00514684	negligible
140	729.463	0.543115	medium	-2.50809	huge	-0.528083	medium	-0.39675	small	0.396413	small	0.571176	medium	-1.20767	very_large	-0.0172561	very_small
141	730.467	0.423816	small	-1.57432	very_large	-0.346936	small	-0.363751	small	0.321787	small	0.33712	small	-0.82305	large	0.11406	very_small
142	731.449	0.538761	medium	-2.21022	huge	-0.479343	small	-0.431388	small	0.38043	small	0.528028	medium	-1.13369	large	0.0880127	very_small
143	732.434	0.568065	medium	-2.22884	huge	-0.636396	medium	-0.443905	small	0.362147	small	0.651444	medium	-1.22128	very_large	0.0629682	very_small
144	733.448	0.509626	medium	-2.29086	huge	-0.520693	medium	-0.421451	small	0.365964	small	0.623991	medium	-1.16283	large	-0.0205473	very_small
145	734.439	0.581457	medium	-2.04305	huge	-0.345938	small	-0.476156	small	0.222414	small	0.585161	medium	-0.948646	large	0.206662	small
146	735.445	0.470605	small	-1.66986	very_large	-0.359096	small	-0.432282	small	0.218016	small	0.604345	medium	-0.9358	large	0.185791	very_small
147	736.429	0.542577	medium	-1.74931	very_large	-0.663038	medium	-0.455357	small	0.284234	small	0.739869	medium	-1.22518	very_large	0.122412	very_small
148	737.437	0.645621	medium	-2.49249	huge	-0.644993	medium	-0.503418	medium	0.392611	small	0.724331	medium	-1.40325	very_large	0.0999247	very_small
149	738.421	0.652694	medium	-2.36982	huge	-0.464053	small	-0.529225	medium	0.395696	small	0.624406	medium	-1.37523	very_large	0.095699	very_small
150	739.427	0.568649	medium	-2.27212	huge	-0.622725	medium	-0.472815	small	0.383343	small	0.658707	medium	-1.22898	very_large	0.0343083	very_small
151	740.418	0.482053	small	-1.44425	very_large	-0.668317	medium	-0.391016	small	0.19818	very_small	0.632604	medium	-0.888367	large	0.137711	very_small
152	741.431	0.370203	small	-1.64296	very_large	-0.595601	medium	-0.309222	small	0.256018	small	0.557916	medium	-0.816964	large	0.0609039	very_small
153	742.518	0.45306	small	-2.24225	huge	-0.576472	medium	-0.376169	small	0.369048	small	0.607077	medium	-1.07686	large	-0.00603504	negligible
154	743.489	0.470567	small	-2.31946	huge	-0.620983	medium	-0.377052	small	0.367539	small	0.625439	medium	-1.08376	large	-0.0127622	very_small
155	744.325	0.0166231	very_small	-0.156155	very_small	-0.750243	medium	-0.0593503	very_small	-0.0450585	very_small	0.513141	medium	-0.0839485	very_small	0.0321058	very_small
156	744.437	0.544832	medium	-1.94595	very_large	-0.639544	medium	-0.43045	small	0.30795	small	0.616799	medium	-1.07172	large	0.0994811	very_small
157	745.453	0.663775	medium	-2.56865	huge	-0.675327	medium	-0.478942	small	0.410054	small	0.628595	medium	-1.31769	very_large	0.00441069	negligible
158	746.46	0.603253	medium	-2.56203	huge	-0.677241	medium	-0.438437	small	0.40583	small	0.649298	medium	-1.29337	very_large	0.00632612	negligible
159	747.468	0.570273	medium	-1.89284	very_large	-0.724148	medium	-0.426664	small	0.34601	small	0.549942	medium	-1.07863	large	0.103968	very_small
160	748.437	0.539772	medium	-2.15399	huge	-0.62009	medium	-0.415116	small	0.371693	small	0.615422	medium	-1.2198	very_large	0.052805	very_small
161	749.45	0.480506	small	-2.13911	huge	-0.547618	medium	-0.401822	small	0.328165	small	0.644476	medium	-1.09614	large	0.0263479	very_small
162	750.476	0.412902	small	-2.1211	huge	-0.594709	medium	-0.319678	small	0.299988	small	0.637595	medium	-0.991595	large	0.000443514	negligible
163	751.453	0.520313	medium	-2.08991	huge	-0.784139	medium	-0.39067	small	0.345591	small	0.683225	medium	-1.16836	large	0.0484875	very_small
164	752.454	0.423097	small	-1.6715	very_large	-0.797389	medium	-0.355085	small	0.311648	small	0.657817	medium	-1.0143	large	0.104205	very_small
165	753.452	0.405285	small	-1.94219	very_large	-0.724014	medium	-0.34791	small	0.3539	small	0.683817	medium	-1.11351	large	0.0892298	very_small
166	754.467	0.382022	small	-2.22704	huge	-0.720542	medium	-0.328744	small	0.360236	small	0.72153	medium	-1.08553	large	0.0323742	very_small
167	755.455	0.354812	small	-2.14809	huge	-0.652852	medium	-0.332835	small	0.350693	small	0.685891	medium	-0.999264	large	-0.0206261	very_small
168	756.472	0.576702	medium	-2.2683	huge	-0.514418	medium	-0.459265	small	0.349859	small	0.654061	medium	-1.2629	very_large	0.163643	very_small
169	757.465	0.515863	medium	-2.4062	huge	-0.527172	medium	-0.407028	small	0.369321	small	0.649201	medium	-1.22283	very_large	0.0677175	very_small
170	758.469	0.518772	medium	-0.382464	small	-0.085916	very_small	-0.288654	small	-0.215065	small	0.314995	small	-0.326416	small	0.137169	very_small
171	759.473	0.657571	medium	-1.56918	very_large	-0.33125	small	-0.424223	small	0.153015	very_small	0.466964	small	-1.00169	large	0.117251	very_small
172	760.465	0.485114	small	-1.24136	very_large	-0.524355	medium	-0.407795	small	0.208736	small	0.569552	medium	-0.967944	large	0.198689	very_small
173	761.445	0.608685	medium	-1.83667	very_large	-0.522307	medium	-0.501398	medium	0.25772	small	0.595944	medium	-1.01319	large	0.223224	small
174	762.455	0.584604	medium	-1.78436	very_large	-0.456247	small	-0.524518	medium	0.207628	small	0.606568	medium	-0.854733	large	0.286483	small
175	763.459	0.517763	medium	-1.80523	very_large	-0.505304	medium	-0.393024	small	0.2865	small	0.473465	small	-0.921315	large	0.246022	small
176	764.473	0.472675	small	-1.88515	very_large	-0.522274	medium	-0.366774	small	0.31409	small	0.538182	medium	-1.03081	large	0.122933	very_small
177	765.465	0.452741	small	-1.86501	very_large	-0.606842	medium	-0.341613	small	0.327619	small	0.524814	medium	-0.993436	large	0.0434371	very_small
178	766.449	0.648198	medium	-1.35603	very_large	-0.417169	small	-0.535515	medium	0.200885	small	0.453284	small	-0.867923	large	0.509845	medium
179	767.472	0.607487	medium	-1.77646	very_large	-0.574027	medium	-0.497259	small	0.301538	small	0.561192	medium	-1.06447	large	0.28413	small
180	768.455	0.636255	medium	-2.20085	huge	-0.653351	medium	-0.467242	small	0.375645	small	0.651925	medium	-1.37339	very_large	0.179567	very_small
181	769.464	0.572114	medium	-2.07731	huge	-0.708379	medium	-0.419157	small	0.359401	small	0.642873	medium	-1.26122	very_large	0.100223	very_small
182	770.456	0.554976	medium	-2.55771	huge	-0.699117	medium	-0.425759	small	0.400649	small	0.707506	medium	-1.28343	very_large	0.00578213	negligible
183	771.472	0.23306	small	0.048522	very_small	0.111052	very_small	-0.24513	small	0.060678	very_small	-0.0313395	very_small	-0.227377	small	0.242343	small
184	772.49	0.468108	small	-1.19957	large	-0.172308	very_small	-0.373178	small	0.249612	small	0.276273	small	-0.8701	large	0.150083	very_small
185	773.477	0.654999	medium	-2.59686	huge	-0.471449	small	-0.47191	small	0.378853	small	0.598665	medium	-1.32339	very_large	0.0265531	very_small
186	774.462	0.584181	medium	-2.61648	huge	-0.621034	medium	-0.419967	small	0.374258	small	0.657915	medium	-1.23914	very_large	0.00930922	negligible
187	775.466	0.564093	medium	-2.54726	huge	-0.531643	medium	-0.447227	small	0.405828	small	0.652626	medium	-1.31147	very_large	0.0387132	very_small
188	776.455	0.495585	small	-2.4002	huge	-0.509454	medium	-0.410641	small	0.428713	small	0.605985	medium	-1.27598	very_large	0.0508667	very_small
189	777.432	0.463048	small	-2.22257	huge	-0.434584	small	-0.403382	small	0.408283	small	0.558382	medium	-1.18613	large	0.0538011	very_small
190	778.449	0.408866	small	-1.89707	very_large	-0.492627	small	-0.36748	small	0.348184	small	0.62054	medium	-1.14874	large	0.152864	very_small
191	779.474	0.422826	small	-2.08274	huge	-0.593218	medium	-0.347229	small	0.350501	small	0.649858	medium	-1.13912	large	0.0826159	very_small
192	780.47	0.504665	medium	-1.41504	very_large	-0.733197	medium	-0.365897	small	0.0743721	very_small	0.748586	medium	-0.803047	large	0.0896055	very_small
193	781.472	0.663355	medium	-2.00847	huge	-0.629969	medium	-0.465335	small	0.284177	small	0.650342	medium	-1.25129	very_large	0.133531	very_small
194	782.466	0.56089	medium	-1.96894	very_large	-0.716848	medium	-0.428283	small	0.318673	small	0.687822	medium	-1.2091	very_large	0.115805	very_small
195	783.458	0.445947	small	-1.54911	very_large	-0.600385	medium	-0.369106	small	0.226642	small	0.588937	medium	-0.86787	large	0.0709828	very_small
196	784.504	0.48903	small	0.306926	small	0.205589	small	-0.268968	small	-0.382223	small	0.195068	very_small	-0.136879	very_small	0.244612	small
197	785.487	0.383399	small	0.704319	medium	0.224497	small	-0.200414	small	-0.338854	small	-0.0236999	very_small	0.0609153	very_small	0.251187	small
198	786.495	0.564192	medium	-0.699289	medium	-0.11891	very_small	-0.400108	small	-0.0221765	very_small	0.335998	small	-0.609788	medium	0.157071	very_small
199	787.452	0.345067	small	-1.01854	large	-0.133981	very_small	-0.259488	small	0.115327	very_small	0.296885	small	-0.591681	medium	0.00856891	negligible
200	787.487	0.606041	medium	-2.21005	huge	-0.378062	small	-0.430547	small	0.285036	small	0.538077	medium	-1.11698	large	0.0233785	very_small
201	788.533	0.755068	medium	-2.30317	huge	-0.244808	small	-0.649008	medium	0.435317	small	0.622995	medium	-1.70072	very_large	-0.0447269	very_small
202	789.533	0.735829	medium	-2.38671	huge	-0.338168	small	-0.634554	medium	0.435427	small	0.652122	medium	-1.62526	very_large	-0.0266584	very_small
203	790.46	0.557802	medium	-2.14176	huge	-0.456034	small	-0.509389	medium	0.386519	small	0.685317	medium	-1.37052	very_large	0.129333	very_small
204	791.508	0.405515	small	-1.77008	very_large	-0.508654	medium	-0.385569	small	0.335388	small	0.644202	medium	-1.14111	large	0.129174	very_small
205	792.472	0.396388	small	-1.99477	very_large	-0.582585	medium	-0.38912	small	0.346316	small	0.688281	medium	-1.07813	large	0.0474383	very_small
206	793.461	0.475847	small	-0.781247	medium	-0.611507	medium	-0.413008	small	0.0940821	very_small	0.562838	medium	-0.709935	medium	0.172543	very_small
207	794.466	0.494833	small	-1.34546	very_large	-0.707485	medium	-0.408444	small	0.211748	small	0.641632	medium	-0.943772	large	0.114814	very_small
208	795.473	0.409495	small	0.537165	medium	0.178644	very_small	-0.296629	small	-0.303943	small	0.149198	very_small	-0.0993658	very_small	0.350636	small
209	796.478	0.434624	small	0.0986692	very_small	0.0127077	very_small	-0.336375	small	-0.195247	very_small	0.260918	small	-0.26547	small	0.292588	small
210	797.469	0.511401	medium	-1.07781	large	-0.362114	small	-0.42562	small	0.0993849	very_small	0.509994	medium	-0.758755	medium	0.160297	very_small
211	798.479	0.516925	medium	-2.04008	huge	-0.567032	medium	-0.424612	small	0.321068	small	0.639089	medium	-1.12231	large	0.0442057	very_small
212	799.478	0.507684	medium	-2.48237	huge	-0.578486	medium	-0.404041	small	0.400253	small	0.640172	medium	-1.2146	very_large	0.00636978	negligible
213	800.497	0.600187	medium	-2.33235	huge	-0.505534	medium	-0.469175	small	0.389593	small	0.585874	medium	-1.2694	very_large	0.0243936	very_small
214	801.494	0.630091	medium	-2.69372	huge	-0.544084	medium	-0.462268	small	0.421394	small	0.58182	medium	-1.28497	very_large	0.0211993	very_small
215	802.526	0.721453	medium	-2.6168	huge	-0.633817	medium	-0.570268	medium	0.403632	small	0.676847	medium	-1.3371	very_large	-0.0461382	very_small
216	803.513	0.691249	medium	-2.61022	huge	-0.676666	medium	-0.537848	medium	0.408764	small	0.689134	medium	-1.34507	very_large	0.0111873	very_small
217	804.46	0.585592	medium	-2.60225	huge	-0.599303	medium	-0.419583	small	0.402025	small	0.672368	medium	-1.38074	very_large	0.0269416	very_small
218	805.474	0.598878	medium	-1.35745	very_large	-0.489827	small	-0.478017	small	0.179648	very_small	0.601338	medium	-1.03385	large	0.238729	small
219	806.49	0.682001	medium	-1.31891	very_large	-0.344509	small	-0.508403	medium	0.133529	very_small	0.575362	medium	-1.10664	large	0.23619	small
220	807.453	0.564167	medium	-0.504364	medium	-0.467265	small	-0.439286	small	-0.0415886	very_small	0.520615	medium	-0.615188	medium	0.236365	small
221	808.49	0.580124	medium	-1.26084	very_large	-0.521812	medium	-0.463738	small	0.193218	very_small	0.557421	medium	-0.993347	large	0.191554	very_small
222	809.482	0.493438	small	-1.56879	very_large	-0.436756	small	-0.409873	small	0.363766	small	0.375248	small	-1.00746	large	0.12928	very_small
223	810.509	0.689784	medium	-2.09734	huge	-0.608792	medium	-0.596738	medium	0.43328	small	0.702025	medium	-1.56179	very_large	0.0474158	very_small
224	811.484	0.674444	medium	-2.27629	huge	-0.635007	medium	-0.53749	medium	0.410092	small	0.691787	medium	-1.47541	very_large	0.0625071	very_small
225	812.498	0.650573	medium	-2.59274	huge	-0.644466	medium	-0.504623	medium	0.419555	small	0.697959	medium	-1.40862	very_large	-0.00199141	negligible
226	813.505	0.564444	medium	-2.43656	huge	-0.632123	medium	-0.448575	small	0.393439	small	0.689064	medium	-1.29605	very_large	0.0175902	very_small
227	814.503	0.521187	medium	-2.17932	huge	-0.587777	medium	-0.468577	small	0.363198	small	0.618319	medium	-1.0507	large	0.119077	very_small
228	815.471	0.580559	medium	-1.11845	large	-0.407177	small	-0.447414	small	0.224108	small	0.367036	small	-0.911505	large	0.140366	very_small
229	816.503	0.743352	medium	-2.67831	huge	-0.675036	medium	-0.483493	small	0.416762	small	0.584948	medium	-1.3948	very_large	-0.0838078	very_small
230	817.489	0.724389	medium	-1.83753	very_large	-0.660858	medium	-0.489285	small	0.198258	very_small	0.644679	medium	-1.10648	large	0.0772791	very_small
231	818.479	0.69424	medium	-1.48286	very_large	-0.558376	medium	-0.530246	medium	0.0880283	very_small	0.657921	medium	-0.865789	large	0.252563	small
232	819.473	0.704017	medium	-2.16069	huge	-0.43706	small	-0.56237	medium	0.252605	small	0.589586	medium	-1.02098	large	0.169467	very_small
233	820.482	0.642794	medium	-2.62106	huge	-0.407231	small	-0.486052	small	0.378712	small	0.594047	medium	-1.29786	very_large	0.119669	very_small
234	821.492	0.59789	medium	-2.38245	huge	-0.474831	small	-0.469807	small	0.376378	small	0.609365	medium	-1.27614	very_large	0.109833	very_small
235	822.487	0.543799	medium	-1.92835	very_large	-0.439887	small	-0.444985	small	0.297361	small	0.597648	medium	-1.13939	large	0.092329	very_small
236	823.491	0.589908	medium	-1.90594	very_large	-0.573033	medium	-0.476491	small	0.322586	small	0.609916	medium	-1.17566	large	0.11979	very_small
237	824.515	0.563504	medium	-1.88952	very_large	-0.741839	medium	-0.460124	small	0.312617	small	0.660199	medium	-1.08298	large	0.062877	very_small
238	825.161	-0.0506269	very_small	-0.63916	medium	-0.130947	very_small	0.116741	very_small	-0.039937	very_small	0.284864	small	-0.181299	very_small	0.221379	small
239	825.473	0.531677	medium	-2.12478	huge	-0.7971	medium	-0.415418	small	0.330916	small	0.724044	medium	-1.14774	large	0.0381902	very_small
240	826.526	0.45674	small	-2.23088	huge	-0.707485	medium	-0.371078	small	0.342607	small	0.714531	medium	-1.11714	large	0.0111762	very_small
241	827.536	0.559645	medium	-2.05361	huge	-0.808713	large	-0.43477	small	0.313601	small	0.762645	medium	-1.20793	very_large	0.070971	very_small
242	828.494	0.671631	medium	-1.92891	very_large	-0.717787	medium	-0.49027	small	0.2959	small	0.726793	medium	-1.35424	very_large	0.108615	very_small
243	829.449	0.580486	medium	-1.52985	very_large	-0.874838	large	-0.458922	small	0.189546	very_small	0.783809	medium	-1.01891	large	0.0773244	very_small
244	830.498	0.648333	medium	-2.2751	huge	-0.737168	medium	-0.476726	small	0.341607	small	0.724176	medium	-1.31589	very_large	0.034428	very_small
245	831.538	0.576194	medium	-2.02052	huge	-0.497949	small	-0.432743	small	0.332952	small	0.483017	small	-1.04847	large	-0.0375634	very_small
246	832.544	0.654092	medium	-2.32742	huge	-0.642213	medium	-0.520597	medium	0.394997	small	0.67363	medium	-1.3551	very_large	-0.0379592	very_small
247	833.516	0.639445	medium	-2.39817	huge	-0.644775	medium	-0.50376	medium	0.405368	small	0.691611	medium	-1.39768	very_large	0.0274262	very_small
248	834.488	0.507102	medium	-2.05536	huge	-0.493324	small	-0.428226	small	0.356022	small	0.59163	medium	-1.15947	large	0.0478922	very_small
249	835.508	0.514607	medium	-2.20664	huge	-0.478502	small	-0.430844	small	0.38645	small	0.615263	medium	-1.26483	very_large	0.0672835	very_small
250	836.506	-0.0534184	very_small	1.33282	very_large	0.795257	medium	-0.00901201	negligible	-0.197717	very_small	-0.427744	small	0.339623	small	0.33041	small
251	837.501	0.228058	small	0.551113	medium	0.49257	small	-0.189464	very_small	-0.094227	very_small	-0.204119	small	-0.0819546	very_small	0.297561	small
252	837.618	0.530541	medium	-0.416557	small	0.0454715	very_small	-0.42538	small	0.100848	very_small	0.111184	very_small	-0.65415	medium	0.285803	small
253	838.508	0.58835	medium	-1.19275	large	-0.364901	small	-0.429041	small	0.214926	small	0.357717	small	-0.929002	large	0.117749	very_small
254	839.5	0.663861	medium	-1.42622	very_large	-0.791357	medium	-0.480864	small	0.201711	small	0.649464	medium	-1.06309	large	0.0975161	very_small
255	840.428	0.394379	small	-0.568213	medium	-0.725403	medium	-0.331607	small	-0.00607109	negligible	0.575737	medium	-0.440681	small	0.184238	very_small
256	840.537	0.456816	small	0.838203	large	0.367645	small	-0.236362	small	-0.427026	small	-0.0100655	very_small	0.022265	very_small	0.290086	small
257	841.53	0.486427	small	0.424729	small	0.242283	small	-0.309885	small	-0.336589	small	0.136387	very_small	-0.134456	very_small	0.284206	small
258	842.541	0.690318	medium	-1.23073	very_large	-0.132714	very_small	-0.473887	small	0.169535	very_small	0.201174	small	-0.801866	large	0.170435	very_small
259	843.523	0.701916	medium	-2.15934	huge	-0.386849	small	-0.495045	small	0.339752	small	0.433823	small	-1.16712	large	0.0738538	very_small
260	844.553	0.673826	medium	-2.41101	huge	-0.484089	small	-0.496338	small	0.373592	small	0.597631	medium	-1.34987	very_large	0.0422587	very_small
261	845.17	0.0377546	very_small	-0.737925	medium	-0.807854	large	-0.0105476	very_small	0.0464135	very_small	0.540943	medium	-0.262223	small	-0.0342373	very_small
262	845.484	0.631363	medium	-2.3581	huge	-0.586496	medium	-0.470788	small	0.360416	small	0.58852	medium	-1.18058	large	0.0644003	very_small
263	846.472	0.630637	medium	-2.46345	huge	-0.639656	medium	-0.468586	small	0.377422	small	0.610036	medium	-1.19437	large	0.0358544	very_small
264	847.519	0.579835	medium	-2.20327	huge	-0.450316	small	-0.363835	small	0.442667	small	0.266173	small	-1.07989	large	0.0763942	very_small
265	848.504	0.640355	medium	-2.24431	huge	-0.37946	small	-0.446425	small	0.414217	small	0.362622	small	-1.18812	large	0.0998452	very_small
266	849.499	0.651753	medium	-2.22178	huge	-0.449315	small	-0.500316	medium	0.412901	small	0.506431	medium	-1.32524	very_large	0.109186	very_small
267	850.515	0.530458	medium	-1.36088	very_large	-0.0547017	very_small	-0.455436	small	0.160333	very_small	0.400454	small	-0.844581	large	0.161426	very_small
268	851.504	0.587475	medium	-1.62212	very_large	-0.261052	small	-0.474251	small	0.21775	small	0.507911	medium	-1.03595	large	0.145245	very_small
269	852.499	0.14623	very_small	1.03925	large	0.406056	small	-0.127325	very_small	-0.0664572	very_small	-0.409473	small	0.13635	very_small	0.348229	small
270	853.517	0.212056	small	0.743757	medium	0.306563	small	-0.206477	small	-0.0227778	very_small	-0.282922	small	-0.0018192	negligible	0.309162	small
271	854.52	0.368325	small	-0.170447	very_small	0.0346233	very_small	-0.352066	small	0.116549	very_small	0.038425	very_small	-0.444539	small	0.250853	small
272	855.505	0.611078	medium	-1.84243	very_large	-0.333873	small	-0.494689	small	0.339454	small	0.463418	small	-1.17649	large	0.14157	very_small
273	856.527	0.670932	medium	-2.44738	huge	-0.459235	small	-0.532475	medium	0.415627	small	0.554165	medium	-1.30852	very_large	0.0612996	very_small
274	857.546	0.666892	medium	-2.42299	huge	-0.552618	medium	-0.524078	medium	0.379588	small	0.644808	medium	-1.3158	very_large	0.0561419	very_small
275	858.486	0.208269	small	0.887635	large	0.0863338	very_small	-0.31278	small	-0.188062	very_small	0.208662	small	-0.0965216	very_small	0.489137	small
276	859.482	0.396651	small	-0.0844371	very_small	-0.284844	small	-0.42376	small	-0.0136257	very_small	0.44405	small	-0.524516	medium	0.35732	small
277	860.482	0.626941	medium	-1.70754	very_large	-0.720648	medium	-0.467805	small	0.26563	small	0.647466	medium	-1.13942	large	0.132075	very_small
278	861.141	0.0278007	very_small	-0.474015	small	-0.666131	medium	-0.151759	very_small	0.0670552	very_small	0.454576	small	-0.0562784	very_small	0.191541	very_small
279	861.487	0.615704	medium	-2.33846	huge	-0.801193	large	-0.446199	small	0.364741	small	0.70495	medium	-1.26493	very_large	0.0405292	very_small
280	862.131	-0.0893997	very_small	-0.389894	small	-0.570203	medium	-0.0514825	very_small	0.0498133	very_small	0.406538	small	0.0290594	very_small	0.113302	very_small
281	862.511	0.576406	medium	-0.115421	very_small	-0.415021	small	-0.427858	small	-0.218385	small	0.578385	medium	-0.472209	small	0.275247	small
282	863.523	0.561027	medium	-0.589778	medium	-0.429536	small	-0.435679	small	-0.0822728	very_small	0.62208	medium	-0.673382	medium	0.222497	small
283	864.524	0.623664	medium	-1.47895	very_large	-0.54526	medium	-0.47948	small	0.2111	small	0.582692	medium	-1.05352	large	0.176206	very_small
284	865.513	0.621002	medium	-2.18429	huge	-0.644409	medium	-0.460348	small	0.352579	small	0.639899	medium	-1.27099	very_large	0.074617	very_small
285	866.518	0.610042	medium	-2.07203	huge	-0.569267	medium	-0.467016	small	0.331898	small	0.641759	medium	-1.27538	very_large	0.086258	very_small
286	867.154	0.139061	very_small	-0.627068	medium	-1.27905	very_large	-0.0107407	very_small	0.0476575	very_small	0.573268	medium	-0.27166	small	-0.0917736	very_small
287	867.505	0.607418	medium	-2.21839	huge	-0.750107	medium	-0.4478	small	0.371467	small	0.662153	medium	-1.26634	very_large	0.0421106	very_small
288	868.159	-0.0778266	very_small	-0.343769	small	-0.932903	large	0.100753	very_small	0.0147081	very_small	0.434355	small	-0.0285311	very_small	-0.0846655	very_small
289	868.519	0.173892	very_small	1.08783	large	0.430857	small	-0.109025	very_small	-0.219348	small	-0.291541	small	0.203249	small	0.296988	small
290	868.673	0.264169	small	0.279543	small	-0.0346738	very_small	-0.184523	very_small	-0.0109648	very_small	-0.0757412	very_small	-0.131685	very_small	0.261502	small
291	869.523	0.228743	small	0.836311	large	0.378294	small	-0.169456	very_small	-0.165372	very_small	-0.219272	small	0.0667851	very_small	0.300275	small
292	870.521	0.52994	medium	-0.402241	small	0.00735889	negligible	-0.429147	small	0.0203646	very_small	0.104271	very_small	-0.386914	small	0.395824	small
293	871.524	0.614164	medium	-1.82824	very_large	-0.51405	medium	-0.407861	small	0.265833	small	0.366021	small	-0.833814	large	0.0675097	very_small
294	872.562	0.699374	medium	-1.85833	very_large	-0.521854	medium	-0.563874	medium	0.332161	small	0.562884	medium	-1.23751	very_large	0.127297	very_small
295	873.523	0.68557	medium	-2.09029	huge	-0.477709	small	-0.546	medium	0.324827	small	0.629766	medium	-1.30147	very_large	0.139381	very_small
296	874.476	0.310175	small	0.571969	medium	-0.302091	small	-0.34483	small	-0.0353142	very_small	0.178264	very_small	-0.20748	small	0.439146	small
297	875.479	0.43702	small	-0.240405	small	-0.403389	small	-0.4408	small	0.0642981	very_small	0.399999	small	-0.565852	medium	0.35783	small
298	876.485	0.568343	medium	-1.58929	very_large	-0.46614	small	-0.476152	small	0.251734	small	0.593962	medium	-1.09438	large	0.19652	very_small
299	877.539	0.60792	medium	-2.25334	huge	-0.548933	medium	-0.490941	small	0.367014	small	0.695542	medium	-1.37575	very_large	0.0951581	very_small
300	878.512	0.586335	medium	-2.38406	huge	-0.56018	medium	-0.443066	small	0.375412	small	0.621705	medium	-1.25795	very_large	0.100787	very_small
301	879.55	0.527906	medium	-2.10233	huge	-0.677322	medium	-0.425024	small	0.352343	small	0.69659	medium	-1.23603	very_large	0.0755415	very_small
302	880.385	0.0625877	very_small	-0.632994	medium	-0.490743	small	-0.0859687	very_small	0.0769757	very_small	0.425508	small	-0.314387	small	0.112908	very_small
303	880.466	0.265414	small	0.324568	small	-0.565888	medium	-0.351804	small	-0.107292	very_small	0.614763	medium	-0.366191	small	0.402083	small
304	881.551	0.498123	small	-1.07671	large	-0.734543	medium	-0.442905	small	0.140695	very_small	0.743191	medium	-0.9359	large	0.210572	small
305	882.556	0.493604	small	-0.792109	medium	-0.433427	small	-0.405483	small	0.0744016	very_small	0.473721	small	-0.683068	medium	0.186716	very_small
306	883.557	0.562819	medium	-1.61336	very_large	-0.488085	small	-0.460252	small	0.261543	small	0.601142	medium	-1.1323	large	0.0616683	very_small
307	884.532	0.56993	medium	-0.807482	large	-0.817306	large	-0.429584	small	-0.00339493	negligible	0.741155	medium	-0.753656	medium	0.166579	very_small
308	885.501	0.532899	medium	-1.31545	very_large	-0.738152	medium	-0.41655	small	0.0982716	very_small	0.762103	medium	-0.885141	large	0.113158	very_small
309	886.495	0.345687	small	0.986169	large	0.231621	small	-0.173691	very_small	-0.283664	small	-0.209276	small	0.162496	very_small	0.2691	small
310	886.611	0.43231	small	0.662294	medium	0.0700831	very_small	-0.248974	small	-0.209433	small	-0.101699	very_small	-0.0168917	very_small	0.295939	small
311	887.52	0.45037	small	0.266549	small	0.0874156	very_small	-0.276432	small	-0.148316	very_small	-0.0276836	very_small	-0.154741	very_small	0.242675	small
312	888.524	0.571467	medium	-1.0032	large	-0.203509	small	-0.396979	small	0.09762	very_small	0.312524	small	-0.741461	medium	0.147505	very_small
313	889.518	0.559921	medium	-1.89485	very_large	-0.555057	medium	-0.439448	small	0.301336	small	0.542545	medium	-1.01617	large	0.13017	very_small
314	890.497	0.356107	small	0.383518	small	-0.313675	small	-0.360279	small	-0.108325	very_small	0.318128	small	-0.247018	small	0.401427	small
315	891.499	0.44604	small	-0.293762	small	-0.366846	small	-0.38267	small	0.0109312	very_small	0.399022	small	-0.562621	medium	0.386062	small
316	892.497	0.442331	small	-1.09923	large	-0.441451	small	-0.420703	small	0.23708	small	0.457894	small	-0.837728	large	0.324312	small
317	893.506	0.510179	medium	-1.91566	very_large	-0.602085	medium	-0.403464	small	0.341835	small	0.56148	medium	-1.08707	large	0.132398	very_small
318	894.535	0.648033	medium	-1.87002	very_large	-0.551622	medium	-0.51181	medium	0.361246	small	0.583273	medium	-1.33374	very_large	0.145386	very_small
319	895.443	0.260487	small	-0.977071	large	-0.469549	small	-0.217633	small	0.182771	very_small	0.384132	small	-0.590917	medium	0.0501427	very_small
320	895.523	0.62582	medium	-1.79796	very_large	-0.54784	medium	-0.50089	medium	0.34414	small	0.564417	medium	-1.24702	very_large	0.146596	very_small
321	896.503	0.398315	small	-0.0779916	very_small	-0.931431	large	-0.40102	small	0.0518327	very_small	0.586229	medium	-0.529366	medium	0.335504	small
322	897.54	0.552725	medium	-1.10137	large	-0.902873	large	-0.490546	small	0.185021	very_small	0.764104	medium	-0.986607	large	0.235349	small
323	898.574	0.412355	small	0.941039	large	0.248372	small	-0.187369	very_small	-0.377797	small	-0.106941	very_small	0.112795	very_small	0.245895	small
324	899.569	0.421598	small	0.659639	medium	0.209151	small	-0.229843	small	-0.312245	small	-0.0306348	very_small	0.00961669	negligible	0.209212	small
325	899.672	0.439175	small	0.507554	medium	0.050832	very_small	-0.258849	small	-0.264013	small	0.0510707	very_small	-0.0656717	very_small	0.242611	small
326	900.576	0.665001	medium	-1.12617	large	-0.272465	small	-0.473777	small	0.132812	very_small	0.40521	small	-0.956537	large	0.133306	very_small
327	901.56	0.751696	medium	-2.46002	huge	-0.633818	medium	-0.525829	medium	0.369736	small	0.614291	medium	-1.34168	very_large	-0.0526976	very_small
328	902.552	0.72985	medium	-2.40877	huge	-0.641948	medium	-0.532003	medium	0.341815	small	0.684442	medium	-1.3384	very_large	0.0109824	very_small
329	903.551	0.689653	medium	-2.41391	huge	-0.691068	medium	-0.496178	small	0.317765	small	0.715259	medium	-1.26702	very_large	0.0385797	very_small
330	904.522	0.64761	medium	-2.17251	huge	-0.660799	medium	-0.474194	small	0.301734	small	0.686148	medium	-1.22716	very_large	0.0864044	very_small
331	905.515	0.559074	medium	-2.31323	huge	-0.711414	medium	-0.420178	small	0.401483	small	0.700195	medium	-1.37494	very_large	0.0643572	very_small
332	906.498	0.596159	medium	-2.12619	huge	-0.635428	medium	-0.421505	small	0.363669	small	0.573171	medium	-1.23441	very_large	0.127118	very_small
333	907.522	0.621985	medium	-2.23722	huge	-0.555044	medium	-0.453006	small	0.345618	small	0.622598	medium	-1.29159	very_large	0.0732611	very_small
334	908.528	0.408842	small	0.239022	small	-0.360326	small	-0.364168	small	-0.0631525	very_small	0.25779	small	-0.280205	small	0.321204	small
335	909.53	0.532116	medium	-0.84721	large	-0.46371	small	-0.429371	small	0.149304	very_small	0.432165	small	-0.811197	large	0.22932	small
336	910.518	0.629525	medium	-1.85933	very_large	-0.475809	small	-0.452947	small	0.30855	small	0.525739	medium	-1.21899	very_large	0.107668	very_small
337	911.548	0.652346	medium	-1.3043	very_large	-0.409083	small	-0.518808	medium	0.15537	very_small	0.456707	small	-0.81445	large	0.372172	small
338	912.487	0.602213	medium	-0.72193	medium	-0.828433	large	-0.46734	small	0.0348019	very_small	0.635948	medium	-0.699248	medium	0.336085	small
339	913.556	0.663966	medium	-1.64014	very_large	-0.832195	large	-0.466718	small	0.24948	small	0.65607	medium	-1.13291	large	0.17501	very_small
340	914.518	0.679551	medium	-1.83705	very_large	-0.565232	medium	-0.532896	medium	0.312096	small	0.62361	medium	-1.29024	very_large	0.172181	very_small
341	915.569	0.768662	medium	-2.74319	huge	-0.458244	small	-0.492195	small	0.356702	small	0.621979	medium	-1.49044	very_large	0.156561	very_small
342	916.543	0.773791	medium	-2.45409	huge	-0.492385	small	-0.509188	medium	0.360074	small	0.599128	medium	-1.50144	very_large	0.168517	very_small
343	917.529	0.674836	medium	-1.31964	very_large	-0.615262	medium	-0.4999	small	0.158977	very_small	0.608232	medium	-1.02552	large	0.200118	small
344	918.513	0.655107	medium	-1.77041	very_large	-0.697886	medium	-0.487272	small	0.249622	small	0.668233	medium	-1.1462	large	0.154756	very_small
345	919.526	0.703661	medium	-2.33924	huge	-0.572934	medium	-0.512458	medium	0.359266	small	0.674297	medium	-1.44267	very_large	0.140209	very_small
346	920.547	0.562162	medium	0.15038	very_small	-0.458684	small	-0.416232	small	-0.208551	small	0.491225	small	-0.41497	small	0.2898	small
347	921.551	0.573456	medium	-0.326294	small	-0.530312	medium	-0.435217	small	-0.0924588	very_small	0.549151	medium	-0.575741	medium	0.195994	very_small
348	922.549	0.660592	medium	-1.73446	very_large	-0.687774	medium	-0.487092	small	0.263966	small	0.685687	medium	-1.2593	very_large	0.119211	very_small
349	923.551	0.719171	medium	-2.36602	huge	-0.864738	large	-0.507317	medium	0.387406	small	0.71568	medium	-1.40045	very_large	1.03083e-05	negligible
350	924.535	0.681825	medium	-2.42615	huge	-0.88992	large	-0.447521	small	0.386599	small	0.699551	medium	-1.37431	very_large	0.0365313	very_small
351	925.538	0.68288	medium	-2.08013	huge	-0.590087	medium	-0.44631	small	0.284504	small	0.605518	medium	-1.26251	very_large	0.123318	very_small
352	926.532	0.57332	medium	-1.83378	very_large	-0.504276	medium	-0.43959	small	0.219458	small	0.69357	medium	-1.15103	large	0.114261	very_small
353	927.551	0.62788	medium	-1.98993	very_large	-0.365773	small	-0.494979	small	0.354457	small	0.552245	medium	-1.35466	very_large	0.117315	very_small
354	928.585	0.64636	medium	-1.86271	very_large	-0.434037	small	-0.481232	small	0.331104	small	0.497052	small	-1.24022	very_large	0.176581	very_small
355	929.588	0.72554	medium	-2.41275	huge	-0.619751	medium	-0.519425	medium	0.335523	small	0.666448	medium	-1.32032	very_large	-0.00842249	negligible
356	930.551	0.586567	medium	-1.43962	very_large	-0.748176	medium	-0.460946	small	0.198932	very_small	0.647086	medium	-0.945564	large	0.14812	very_small
357	931.464	0.386285	small	-0.677784	medium	-0.681138	medium	-0.304233	small	0.0832445	very_small	0.473673	small	-0.538234	medium	0.0553882	very_small
358	931.522	0.618959	medium	-2.07669	huge	-0.813201	large	-0.451606	small	0.314035	small	0.712385	medium	-1.2079	very_large	0.0779729	very_small
359	932.541	0.653477	medium	-2.29991	huge	-0.659362	medium	-0.466494	small	0.375435	small	0.62279	medium	-1.31633	very_large	0.089681	very_small
360	933.498	0.58875	medium	-1.87339	very_large	-0.613045	medium	-0.478511	small	0.322281	small	0.564136	medium	-1.0602	large	0.192798	very_small
361	934.522	0.59992	medium	-2.19876	huge	-0.762218	medium	-0.451824	small	0.344702	small	0.719126	medium	-1.26334	very_large	0.12237	very_small
362	935.539	0.586952	medium	-2.27613	huge	-0.73532	medium	-0.442103	small	0.387262	small	0.678742	medium	-1.30037	very_large	0.057176	very_small
363	936.573	0.593243	medium	-1.81486	very_large	-0.62939	medium	-0.510229	medium	0.365148	small	0.689451	medium	-1.37905	very_large	0.117638	very_small
364	937.541	0.642771	medium	-2.15569	huge	-0.764262	medium	-0.469737	small	0.374705	small	0.694638	medium	-1.38727	very_large	0.136275	very_small
365	938.532	0.670173	medium	-2.14622	huge	-0.71762	medium	-0.483692	small	0.351261	small	0.671929	medium	-1.34721	very_large	0.128637	very_small
366	939.531	0.624762	medium	-1.79305	very_large	-0.841772	large	-0.457877	small	0.267684	small	0.726717	medium	-1.17959	large	0.114053	very_small
367	940.52	0.664152	medium	-2.71221	huge	-0.672338	medium	-0.460079	small	0.441115	small	0.590302	medium	-1.33393	very_large	-0.0163779	very_small
368	941.569	0.681924	medium	-2.71124	huge	-0.725436	medium	-0.468863	small	0.40765	small	0.649202	medium	-1.32594	very_large	-0.0111808	very_small
369	942.546	0.592519	medium	-0.692661	medium	-0.910699	large	-0.459237	small	0.013104	very_small	0.707388	medium	-0.707732	medium	0.212448	small
370	943.557	0.759957	medium	-2.21263	huge	-0.626517	medium	-0.53647	medium	0.238158	small	0.79858	medium	-1.38064	very_large	-0.00959574	negligible
371	944.577	0.796742	medium	-2.36281	huge	0.0488759	very_small	-0.653043	medium	0.413828	small	0.577718	medium	-1.89726	very_large	-0.0296569	very_small
372	944.716	0.649363	medium	-1.52857	very_large	-0.106629	very_small	-0.568845	medium	0.281046	small	0.504633	medium	-1.32646	very_large	0.0595539	very_small
373	945.496	0.51843	medium	-0.122384	very_small	-0.0507078	very_small	-0.530998	medium	0.166115	very_small	0.0614528	very_small	-0.544495	medium	0.0906852	very_small
374	945.565	0.767518	medium	-2.16084	huge	0.0220878	very_small	-0.578905	medium	0.373029	small	0.469946	small	-1.67983	very_large	-0.0121542	very_small
375	946.562	0.713542	medium	-1.93007	very_large	-0.129571	very_small	-0.508003	medium	0.318709	small	0.426918	small	-1.39915	very_large	-0.0125105	very_small
376	947.576	0.67103	medium	-2.13619	huge	-0.344567	small	-0.457675	small	0.312028	small	0.529829	medium	-1.33278	very_large	0.00453462	negligible
377	948.554	0.620252	medium	-2.23364	huge	-0.369345	small	-0.45129	small	0.322959	small	0.570028	medium	-1.27933	very_large	0.0325088	very_small
378	949.564	0.620169	medium	-2.1136	huge	-0.521164	medium	-0.506038	medium	0.387859	small	0.618734	medium	-1.36162	very_large	0.101377	very_small
379	950.547	0.500561	medium	-1.52199	very_large	-0.409161	small	-0.448126	small	0.404831	small	0.362242	small	-1.07311	large	0.130244	very_small
380	951.557	0.647866	medium	-2.26352	huge	-0.651219	medium	-0.510138	medium	0.409093	small	0.625483	medium	-1.32914	very_large	0.030425	very_small
381	952.546	0.589797	medium	-1.90375	very_large	-0.869525	large	-0.4408	small	0.302544	small	0.728356	medium	-1.17818	large	0.115247	very_small
382	953.536	0.656345	medium	-2.73223	huge	-0.857254	large	-0.403489	small	0.361981	small	0.730167	medium	-1.31801	very_large	0.00446298	negligible
383	954.585	0.635675	medium	-2.60836	huge	-0.691503	medium	-0.407812	small	0.370035	small	0.658607	medium	-1.32612	very_large	0.0392643	very_small
384	955.559	0.633986	medium	-2.82145	huge	-0.672997	medium	-0.417677	small	0.423442	small	0.672444	medium	-1.4327	very_large	0.0194231	very_small
385	956.537	0.589933	medium	-2.78373	huge	-0.659416	medium	-0.415271	small	0.421143	small	0.705967	medium	-1.41137	very_large	0.00367092	negligible
386	957.609	0.739098	medium	-2.74876	huge	-0.647101	medium	-0.51929	medium	0.444356	small	0.673062	medium	-1.56517	very_large	-0.0241516	very_small
387	958.619	0.782538	medium	-2.89049	huge	-0.48278	small	-0.564973	medium	0.450365	small	0.659326	medium	-1.65312	very_large	-0.0455354	very_small
388	959.57	0.764542	medium	-2.93268	huge	-0.521483	medium	-0.542896	medium	0.449388	small	0.679658	medium	-1.65091	very_large	-0.002853	negligible
389	960.596	0.713927	medium	-2.15229	huge	-0.367059	small	-0.419643	small	0.226479	small	0.499145	small	-1.17259	large	0.0162027	very_small
390	961.553	0.655187	medium	-1.96966	very_large	-0.342625	small	-0.377035	small	0.24366	small	0.410646	small	-1.10165	large	0.062872	very_small
391	962.567	0.626055	medium	-2.28538	huge	-0.563053	medium	-0.396722	small	0.348389	small	0.525234	medium	-1.22593	very_large	0.0200665	very_small
392	963.538	0.660761	medium	-2.50253	huge	-0.769087	medium	-0.428025	small	0.410099	small	0.575	medium	-1.26946	very_large	0.054198	very_small
393	964.538	0.592847	medium	-1.81373	very_large	-0.533314	medium	-0.412939	small	0.324442	small	0.423397	small	-1.04131	large	0.111019	very_small
394	965.582	0.763056	medium	-2.40313	huge	-0.573731	medium	-0.567297	medium	0.386882	small	0.573057	medium	-1.31535	very_large	0.0918969	very_small
395	966.553	0.800501	large	-2.09374	huge	-0.439914	small	-0.652643	medium	0.367052	small	0.761421	medium	-1.7765	very_large	0.0508124	very_small
396	967.561	0.770133	medium	-2.08472	huge	-0.490419	small	-0.636025	medium	0.383764	small	0.729298	medium	-1.68203	very_large	0.0514036	very_small
397	967.998	-0.101958	very_small	1.34793	very_large	0.0351263	very_small	0.276949	small	-0.455472	small	-0.28264	small	0.842612	large	0.00524518	negligible
398	968.556	0.711104	medium	-2.15088	huge	-0.557401	medium	-0.568673	medium	0.37763	small	0.689736	medium	-1.5038	very_large	0.0666582	very_small
399	969.595	0.660745	medium	-2.51201	huge	-0.599358	medium	-0.483258	small	0.398322	small	0.652531	medium	-1.39758	very_large	-0.00445265	negligible
400	970.604	0.586125	medium	-2.48196	huge	-0.603819	medium	-0.426787	small	0.375805	small	0.661665	medium	-1.30217	very_large	0.00149569	negligible
401	971.608	0.661881	medium	-2.00196	huge	-0.65057	medium	-0.529837	medium	0.405312	small	0.687533	medium	-1.53523	very_large	0.0611883	very_small
402	972.576	0.687016	medium	-2.32005	huge	-0.605655	medium	-0.517667	medium	0.431473	small	0.645531	medium	-1.53906	very_large	0.108885	very_small
403	973.606	0.69881	medium	-2.57002	huge	-0.672046	medium	-0.50661	medium	0.417416	small	0.683678	medium	-1.47364	very_large	0.051483	very_small
404	974.564	0.56979	medium	-1.96595	very_large	-0.466419	small	-0.448811	small	0.408018	small	0.420474	small	-1.14168	large	0.111343	very_small
405	975.628	0.696527	medium	-2.27326	huge	-0.613334	medium	-0.524125	medium	0.369298	small	0.648569	medium	-1.36705	very_large	0.0829483	very_small
406	976.507	0.742741	medium	-2.68258	huge	-0.172687	very_small	-0.500164	medium	0.398732	small	0.540241	medium	-1.66026	very_large	0.056524	very_small
407	977.566	0.749807	medium	-2.85647	huge	-0.297569	small	-0.526723	medium	0.42624	small	0.617404	medium	-1.68547	very_large	0.0401208	very_small
408	978.508	0.680538	medium	-2.7095	huge	-0.46073	small	-0.50141	medium	0.419427	small	0.676075	medium	-1.57123	very_large	0.0394438	very_small
409	979.583	0.733372	medium	-2.67732	huge	-0.73244	medium	-0.521259	medium	0.419913	small	0.69261	medium	-1.4572	very_large	0.0590263	very_small
410	980.571	0.700382	medium	-2.50663	huge	-0.657814	medium	-0.546148	medium	0.455144	small	0.664538	medium	-1.49845	very_large	0.025658	very_small
411	981.593	0.677968	medium	-2.34955	huge	-0.600871	medium	-0.529041	medium	0.390223	small	0.684256	medium	-1.42828	very_large	0.0592278	very_small
412	982.56	0.679533	medium	-2.17388	huge	-0.551317	medium	-0.48787	small	0.297765	small	0.645732	medium	-1.27403	very_large	0.0549261	very_small
413	983.521	0.662695	medium	-2.35487	huge	-0.481039	small	-0.49036	small	0.374087	small	0.634949	medium	-1.43741	very_large	0.0419943	very_small
414	984.586	0.698038	medium	-3.02943	huge	-0.548081	medium	-0.469007	small	0.448902	small	0.623321	medium	-1.48757	very_large	-0.0237319	very_small
415	985.625	0.772503	medium	-2.21993	huge	-0.481427	small	-0.65823	medium	0.442592	small	0.723337	medium	-1.77143	very_large	-0.0136108	very_small
416	986.594	0.758148	medium	-2.79199	huge	-0.544392	medium	-0.548759	medium	0.461354	small	0.662146	medium	-1.65203	very_large	-0.00882014	negligible
417	987.581	0.744513	medium	-3.04317	huge	-0.567064	medium	-0.509027	medium	0.440976	small	0.643141	medium	-1.49929	very_large	0.0500226	very_small
418	988.546	0.752004	medium	-2.27979	huge	-0.80786	large	-0.560207	medium	0.391729	small	0.824863	large	-1.67214	very_large	0.035997	very_small
419	989.546	0.721059	medium	-2.22483	huge	-0.801118	large	-0.554564	medium	0.400044	small	0.795925	medium	-1.60309	very_large	0.0320421	very_small
420	990.54	0.633471	medium	-2.14371	huge	-0.678683	medium	-0.475612	small	0.388021	small	0.644304	medium	-1.37011	very_large	0.04487	very_small
421	991.572	0.664494	medium	-2.57499	huge	-0.559341	medium	-0.497905	small	0.418898	small	0.641843	medium	-1.42675	very_large	0.00725701	negligible
422	992.59	0.681312	medium	-2.25879	huge	-0.491096	small	-0.514375	medium	0.397152	small	0.623661	medium	-1.50506	very_large	0.104705	very_small
423	993.513	0.43114	small	-1.44185	very_large	-0.31853	small	-0.358479	small	0.267336	small	0.373825	small	-0.839458	large	0.0568133	very_small
424	993.581	0.70166	medium	-2.15992	huge	-0.697067	medium	-0.53592	medium	0.410549	small	0.69082	medium	-1.53902	very_large	0.0935532	very_small
425	994.59	0.655587	medium	-2.27759	huge	-0.790039	medium	-0.491939	small	0.41955	small	0.702096	medium	-1.45197	very_large	0.0684971	very_small
426	995.581	0.713545	medium	-2.22966	huge	-0.609413	medium	-0.560852	medium	0.337008	small	0.636402	medium	-1.21932	very_large	0.218623	small
427	996.578	0.698281	medium	-1.68346	very_large	-0.456971	small	-0.554791	medium	0.327156	small	0.469641	small	-1.18098	large	0.20819	small
428	997.484	0.392001	small	-1.2901	very_large	-0.426529	small	-0.316236	small	0.21597	small	0.373428	small	-0.669012	medium	0.0706984	very_small
429	997.571	0.741845	medium	-2.53382	huge	-0.599624	medium	-0.516172	medium	0.406553	small	0.593999	medium	-1.41767	very_large	0.0816245	very_small
430	998.562	0.75628	medium	-2.77886	huge	-0.628303	medium	-0.530487	medium	0.440577	small	0.695248	medium	-1.62141	very_large	0.0755542	very_small
431	999.577	0.732112	medium	-2.50228	huge	-0.561256	medium	-0.531176	medium	0.403827	small	0.655565	medium	-1.52129	very_large	0.0713189	very_small
432	999.879	-0.229072	small	1.08394	large	0.155257	very_small	0.185355	very_small	-0.431771	small	0.0918792	very_small	0.586961	medium	0.174918	very_small
433	1000.62	0.668234	medium	-2.78673	huge	-0.566126	medium	-0.476866	small	0.427145	small	0.629324	medium	-1.40536	very_large	0.00160858	negligible
434	1001.55	0.652639	medium	-2.90639	huge	-0.719553	medium	-0.440278	small	0.450233	small	0.654075	medium	-1.4009	very_large	-0.0175688	very_small
435	1002.57	0.686038	medium	-2.84603	huge	-0.689304	medium	-0.487947	small	0.459993	small	0.650585	medium	-1.43911	very_large	-0.025782	very_small
436	1003.57	0.687199	medium	-2.83919	huge	-0.609316	medium	-0.479638	small	0.452514	small	0.636378	medium	-1.4834	very_large	0.00579906	negligible
437	1004.56	0.669764	medium	-2.5716	huge	-0.641935	medium	-0.455894	small	0.376955	small	0.680724	medium	-1.41621	very_large	0.00232358	negligible
438	1005.58	0.637183	medium	-2.59364	huge	-0.601277	medium	-0.45275	small	0.39191	small	0.68464	medium	-1.42486	very_large	0.0215083	very_small
439	1006.58	0.617868	medium	-2.80267	huge	-0.696663	medium	-0.442071	small	0.426343	small	0.712638	medium	-1.40722	very_large	-0.0212192	very_small
440	1007.61	0.736111	medium	-2.04837	huge	-0.408499	small	-0.585122	medium	0.406527	small	0.59523	medium	-1.604	very_large	0.0692666	very_small
441	1008.59	0.689408	medium	-2.11969	huge	-0.518317	medium	-0.546648	medium	0.394672	small	0.597067	medium	-1.41522	very_large	0.0665388	very_small
442	1009.58	0.658468	medium	-2.31435	huge	-0.679059	medium	-0.500118	medium	0.390931	small	0.644368	medium	-1.31724	very_large	0.0724454	very_small
443	1010.58	0.605125	medium	-2.30514	huge	-0.740346	medium	-0.453257	small	0.392383	small	0.691382	medium	-1.34435	very_large	0.0466492	very_small
444	1011.57	0.588811	medium	-2.5026	huge	-0.676184	medium	-0.42685	small	0.42028	small	0.664652	medium	-1.38211	very_large	0.0084386	negligible
445	1012.58	0.544765	medium	-2.32947	huge	-0.62743	medium	-0.397464	small	0.400914	small	0.59729	medium	-1.25509	very_large	0.0143158	very_small
446	1013.57	0.652536	medium	-2.65939	huge	-0.503529	medium	-0.510738	medium	0.44211	small	0.622787	medium	-1.41862	very_large	0.032131	very_small
447	1014.57	0.695367	medium	-2.51827	huge	-0.399379	small	-0.551175	medium	0.43433	small	0.558526	medium	-1.41777	very_large	0.0509039	very_small
448	1015.59	0.713351	medium	-2.63924	huge	-0.556857	medium	-0.520073	medium	0.450548	small	0.590468	medium	-1.46833	very_large	0.0481416	very_small
449	1016.58	0.672994	medium	-2.80489	huge	-0.64924	medium	-0.464304	small	0.457565	small	0.61801	medium	-1.43999	very_large	0.00591326	negligible
450	1017.59	0.670294	medium	-2.79917	huge	-0.752346	medium	-0.479307	small	0.426216	small	0.670846	medium	-1.31893	very_large	0.0545454	very_small
451	1018.29	-0.175449	very_small	-0.627218	medium	-0.241951	small	0.0335159	very_small	0.151313	very_small	0.349765	small	-0.275395	small	-0.0546054	very_small
452	1018.57	0.647643	medium	-2.37896	huge	-0.750405	medium	-0.499883	small	0.414387	small	0.639809	medium	-1.26983	very_large	0.0693893	very_small
453	1019.58	0.687864	medium	-2.74358	huge	-0.703162	medium	-0.464392	small	0.41663	small	0.678165	medium	-1.4449	very_large	0.00710502	negligible
454	1020.57	0.746358	medium	-2.36501	huge	-0.744144	medium	-0.450938	small	0.219282	small	0.798009	medium	-1.33086	very_large	0.0210956	very_small
455	1021.58	0.68457	medium	-2.19121	huge	-0.642072	medium	-0.464446	small	0.274711	small	0.70288	medium	-1.29595	very_large	0.0433445	very_small
456	1022.58	0.634521	medium	-2.41688	huge	-0.669634	medium	-0.451922	small	0.372528	small	0.658349	medium	-1.31311	very_large	0.0353444	very_small
457	1023.6	0.618406	medium	-2.70421	huge	-0.671576	medium	-0.437507	small	0.436833	small	0.627994	medium	-1.34038	very_large	0.0137505	very_small
458	1024.61	0.577831	medium	-2.02077	huge	-0.490131	small	-0.457545	small	0.34479	small	0.57402	medium	-1.213	very_large	0.0721846	very_small
459	1025.61	0.7225	medium	-2.85219	huge	-0.244354	small	-0.578891	medium	0.46337	small	0.595291	medium	-1.60952	very_large	-0.0024888	negligible
460	1026.67	0.687791	medium	-2.69646	huge	-0.32645	small	-0.544534	medium	0.444756	small	0.554743	medium	-1.44019	very_large	-0.0435873	very_small
461	1027.59	0.676046	medium	-2.561	huge	-0.555915	medium	-0.506348	medium	0.411604	small	0.646957	medium	-1.43093	very_large	-0.0304127	very_small
462	1028.62	0.78698	medium	-2.53626	huge	-0.524357	medium	-0.565242	medium	0.407931	small	0.679599	medium	-1.66131	very_large	0.0509566	very_small
463	1029.67	0.756395	medium	-2.47133	huge	-0.541078	medium	-0.539579	medium	0.398906	small	0.652215	medium	-1.56935	very_large	0.0536026	very_small
464	1030.61	0.735796	medium	-2.25817	huge	-0.474253	small	-0.519938	medium	0.417067	small	0.540779	medium	-1.53521	very_large	0.0941343	very_small
465	1031.59	0.742009	medium	-2.44951	huge	-0.452975	small	-0.50358	medium	0.406356	small	0.532232	medium	-1.48307	very_large	0.0925553	very_small
466	1032.65	0.769819	medium	-2.59857	huge	-0.237383	small	-0.594312	medium	0.528949	medium	0.477304	small	-1.75344	very_large	-0.0717626	very_small
467	1033.65	0.758847	medium	-2.54723	huge	-0.240503	small	-0.596173	medium	0.509737	medium	0.487199	small	-1.69549	very_large	-0.0760106	very_small
468	1034.66	0.690924	medium	-2.60725	huge	-0.409485	small	-0.529425	medium	0.488679	small	0.554285	medium	-1.58053	very_large	-0.0779058	very_small
469	1035.64	0.640807	medium	-2.71974	huge	-0.575987	medium	-0.474457	small	0.443181	small	0.639665	medium	-1.42836	very_large	-0.00770536	negligible
470	1036.6	0.674942	medium	-2.77844	huge	-0.55435	medium	-0.497004	small	0.434838	small	0.636802	medium	-1.42592	very_large	0.0187142	very_small
471	1037.59	0.672619	medium	-2.58459	huge	-0.566697	medium	-0.497916	small	0.425241	small	0.610353	medium	-1.39308	very_large	0.0339368	very_small
472	1038.61	0.609405	medium	-2.52172	huge	-0.61333	medium	-0.456863	small	0.410717	small	0.648376	medium	-1.34722	very_large	0.0106702	very_small
473	1039.58	0.784786	medium	-2.97889	huge	-0.486424	small	-0.605019	medium	0.483668	small	0.675577	medium	-1.66702	very_large	-0.00125292	negligible
474	1040.58	0.760667	medium	-2.69685	huge	-0.539403	medium	-0.574659	medium	0.435759	small	0.654807	medium	-1.53453	very_large	0.00501198	negligible
475	1040.7	0.661961	medium	-2.73465	huge	-0.675794	medium	-0.530639	medium	0.452502	small	0.750252	medium	-1.50333	very_large	-0.00734067	negligible
476	1041.6	0.752142	medium	-2.25598	huge	-0.513413	medium	-0.520759	medium	0.375494	small	0.6086	medium	-1.54764	very_large	0.0876966	very_small
477	1042.45	0.305631	small	-1.31677	very_large	-0.944037	large	-0.211792	small	0.218319	small	0.642238	medium	-0.781905	medium	0.00601679	negligible
478	1042.61	0.745577	medium	-2.22753	huge	-0.602563	medium	-0.507168	medium	0.331125	small	0.64049	medium	-1.41759	very_large	0.0552368	very_small
479	1043.58	0.730145	medium	-2.67279	huge	-0.558231	medium	-0.502116	medium	0.387312	small	0.687237	medium	-1.5386	very_large	-0.0189508	very_small
480	1044.61	0.676664	medium	-2.67989	huge	-0.574123	medium	-0.477681	small	0.400217	small	0.664426	medium	-1.44179	very_large	-0.0185059	very_small
481	1045.61	0.73728	medium	-2.99354	huge	-0.504099	medium	-0.424597	small	0.409706	small	0.463128	small	-1.29183	very_large	-0.0763786	very_small
482	1046.61	0.728727	medium	-2.63871	huge	-0.425722	small	-0.500505	medium	0.422311	small	0.48831	small	-1.37096	very_large	0.0367749	very_small
483	1047.65	0.718107	medium	-2.85714	huge	-0.463552	small	-0.526114	medium	0.446483	small	0.626162	medium	-1.53272	very_large	0.0164051	very_small
484	1048.6	0.678061	medium	-2.64737	huge	-0.480814	small	-0.500509	medium	0.44772	small	0.595723	medium	-1.495	very_large	0.0272733	very_small
485	1049.6	0.642858	medium	-2.38405	huge	-0.503593	medium	-0.491841	small	0.39495	small	0.631214	medium	-1.41104	very_large	0.0338752	very_small
486	1050.62	0.710718	medium	-2.29239	huge	-0.607157	medium	-0.519112	medium	0.38343	small	0.680925	medium	-1.52324	very_large	0.0590674	very_small
487	1051.6	0.708446	medium	-2.23279	huge	-0.581119	medium	-0.515627	medium	0.351649	small	0.662705	medium	-1.43325	very_large	0.0732014	very_small
488	1052.6	0.717057	medium	-2.32518	huge	-0.616733	medium	-0.518983	medium	0.396207	small	0.632785	medium	-1.46022	very_large	0.0938413	very_small
489	1053.59	0.668202	medium	-2.52528	huge	-0.629812	medium	-0.476587	small	0.423434	small	0.659731	medium	-1.49485	very_large	0.0508365	very_small
490	1054.63	0.767137	medium	-2.52946	huge	-0.661791	medium	-0.593286	medium	0.510182	medium	0.682517	medium	-1.75941	very_large	-0.0436506	very_small
491	1055.64	0.722616	medium	-2.52717	huge	-0.664183	medium	-0.564689	medium	0.488038	small	0.684909	medium	-1.64486	very_large	-0.0569932	very_small
492	1056.63	0.663818	medium	-2.79186	huge	-0.624329	medium	-0.495074	small	0.468289	small	0.680482	medium	-1.52988	very_large	-0.0587274	very_small
493	1057.59	0.642079	medium	-2.76577	huge	-0.683309	medium	-0.46235	small	0.432913	small	0.701341	medium	-1.4419	very_large	-0.0302464	very_small
494	1058.61	0.690742	medium	-2.82882	huge	-0.628929	medium	-0.47639	small	0.435813	small	0.622124	medium	-1.40491	very_large	0.00994624	negligible
495	1059.62	0.647436	medium	-2.51955	huge	-0.500943	medium	-0.453077	small	0.33773	small	0.610392	medium	-1.24821	very_large	0.0134658	very_small
496	1060.62	0.614776	medium	-2.3723	huge	-0.409646	small	-0.45561	small	0.340049	small	0.608163	medium	-1.29727	very_large	0.0294953	very_small
497	1061.61	0.712737	medium	-2.21086	huge	-0.399135	small	-0.531637	medium	0.329071	small	0.645124	medium	-1.46902	very_large	0.0738264	very_small
498	1062.6	0.698521	medium	-2.2435	huge	-0.452992	small	-0.537967	medium	0.371197	small	0.606044	medium	-1.41221	very_large	0.0333575	very_small
499	1063.61	0.69088	medium	-2.27532	huge	-0.44474	small	-0.507731	medium	0.373132	small	0.601718	medium	-1.45846	very_large	0.0556406	very_small
500	1064.58	0.684053	medium	-2.21225	huge	-0.519082	medium	-0.49138	small	0.357822	small	0.629769	medium	-1.44751	very_large	0.076428	very_small
501	1065.61	0.718146	medium	-2.33031	huge	-0.558253	medium	-0.520722	medium	0.399562	small	0.608997	medium	-1.47083	very_large	0.0624356	very_small
502	1066.64	0.697624	medium	-2.59532	huge	-0.692614	medium	-0.47835	small	0.417931	small	0.641027	medium	-1.42717	very_large	0.0180139	very_small
503	1067.62	0.718013	medium	-2.59221	huge	-0.64308	medium	-0.48944	small	0.403182	small	0.586083	medium	-1.33797	very_large	0.00752834	negligible
504	1068.61	0.721111	medium	-2.45134	huge	-0.678637	medium	-0.510977	medium	0.382143	small	0.653584	medium	-1.38464	very_large	0.0463692	very_small
505	1069.65	0.679956	medium	-2.43974	huge	-0.636204	medium	-0.520094	medium	0.419829	small	0.63575	medium	-1.38504	very_large	0.0155561	very_small
506	1070.65	0.717774	medium	-2.23108	huge	-0.408459	small	-0.589881	medium	0.433774	small	0.603098	medium	-1.5755	very_large	0.0721451	very_small
507	1071.62	0.732739	medium	-2.46309	huge	-0.435061	small	-0.533122	medium	0.430842	small	0.552971	medium	-1.52082	very_large	0.0398095	very_small
508	1072.61	0.756642	medium	-2.60685	huge	-0.480749	small	-0.536302	medium	0.440491	small	0.589537	medium	-1.58522	very_large	0.0097458	negligible
509	1073.63	0.712925	medium	-2.63818	huge	-0.554141	medium	-0.511874	medium	0.436066	small	0.611731	medium	-1.48839	very_large	-0.018169	very_small
510	1074.61	0.739634	medium	-2.66116	huge	-0.589638	medium	-0.511557	medium	0.425353	small	0.615386	medium	-1.48894	very_large	0.0109833	very_small
511	1075.62	0.743249	medium	-2.70993	huge	-0.639486	medium	-0.49541	small	0.414513	small	0.577044	medium	-1.36265	very_large	0.0576344	very_small
512	1076.62	0.741062	medium	-2.60129	huge	-0.597862	medium	-0.529402	medium	0.460891	small	0.581982	medium	-1.50703	very_large	0.0795174	very_small
513	1077.61	0.631421	medium	-1.57733	very_large	-0.199769	very_small	-0.451936	small	0.181231	very_small	0.473323	small	-1.08136	large	0.172836	very_small
514	1078.18	-0.151564	very_small	-0.196375	very_small	-0.78276	medium	0.155003	very_small	-0.0201538	very_small	0.365745	small	0.0760441	very_small	-0.0946452	very_small
515	1078.61	0.700233	medium	-2.02259	huge	-0.285721	small	-0.487811	small	0.28559	small	0.489784	small	-1.26464	very_large	0.0894538	very_small
516	1079.62	0.825154	large	-0.828852	large	-0.266341	small	-0.45001	small	-0.0279888	very_small	0.20996	small	-0.643777	medium	0.269001	small
517	1080.62	0.800173	large	-1.3223	very_large	-0.474871	small	-0.466755	small	0.0711667	very_small	0.384138	small	-0.807279	large	0.206404	small
518	1081.25	-0.145328	very_small	0.944829	large	0.105484	very_small	0.119444	very_small	-0.370869	small	0.068147	very_small	0.506963	medium	0.118561	very_small
519	1081.63	0.873104	large	-1.22449	very_large	-0.471424	small	-0.497323	small	-0.112982	very_small	0.629953	medium	-0.849683	large	0.130543	very_small
520	1082.63	0.744023	medium	-1.93772	very_large	-0.510173	medium	-0.501007	medium	0.0920001	very_small	0.714655	medium	-1.01786	large	0.135122	very_small
521	1083.61	0.719652	medium	-2.12502	huge	-0.562392	medium	-0.50969	medium	0.235517	small	0.699607	medium	-1.23861	very_large	0.10748	very_small
522	1084.63	0.678153	medium	-2.40584	huge	-0.525145	medium	-0.481271	small	0.362853	small	0.607346	medium	-1.3483	very_large	0.0155038	very_small
523	1085.64	0.658123	medium	-2.55635	huge	-0.489467	small	-0.487058	small	0.383969	small	0.620538	medium	-1.35337	very_large	-0.0315464	very_small
524	1086.63	0.680579	medium	-2.93843	huge	-0.446942	small	-0.478059	small	0.429779	small	0.583506	medium	-1.40162	very_large	-0.0352365	very_small
525	1087.62	0.626308	medium	-2.31122	huge	-0.174647	very_small	-0.463456	small	0.241067	small	0.607675	medium	-1.22619	very_large	-0.0279058	very_small
526	1088.61	0.712782	medium	-2.15244	huge	-0.355268	small	-0.476855	small	0.301789	small	0.495751	small	-1.27195	very_large	0.0105619	very_small
527	1089.62	0.799555	medium	-2.17756	huge	-0.347934	small	-0.483836	small	0.29762	small	0.440724	small	-1.33204	very_large	0.0596999	very_small
528	1090.63	0.734489	medium	-2.09438	huge	-0.40045	small	-0.476915	small	0.272534	small	0.539663	medium	-1.30347	very_large	0.0576726	very_small
529	1091.64	0.693051	medium	-2.50979	huge	-0.409025	small	-0.490615	small	0.384876	small	0.558134	medium	-1.39585	very_large	0.000969574	negligible
530	1092.62	0.690404	medium	-2.1544	huge	-0.405422	small	-0.554547	medium	0.370597	small	0.566461	medium	-1.34776	very_large	0.0778773	very_small
531	1093.62	0.77923	medium	-1.95291	very_large	-0.304736	small	-0.561417	medium	0.319064	small	0.421686	small	-1.25701	very_large	0.157765	very_small
532	1094.58	0.611811	medium	-1.48618	very_large	-0.316233	small	-0.45174	small	0.337143	small	0.254957	small	-1.01196	large	0.122032	very_small
533	1094.66	0.109626	very_small	0.320915	small	0.480608	small	-0.107655	very_small	0.248783	small	-0.643611	medium	-0.051117	very_small	0.279323	small
534	1095.63	0.488758	small	0.917738	large	0.129636	very_small	-0.224442	small	-0.340058	small	-0.197568	very_small	0.183507	very_small	0.210352	small
535	1095.76	0.541344	medium	0.653189	medium	0.0140201	very_small	-0.282373	small	-0.242078	small	-0.144948	very_small	0.0260579	very_small	0.242345	small
536	1096.64	0.564976	medium	0.647379	medium	-0.001323	negligible	-0.300649	small	-0.300705	small	-0.0649154	very_small	0.0390742	very_small	0.182528	very_small
537	1097.64	0.682705	medium	-0.318044	small	-0.311153	small	-0.423251	small	-0.096608	very_small	0.213489	small	-0.392464	small	0.137337	very_small
538	1098.63	0.68036	medium	-1.3526	very_large	-0.520231	medium	-0.477057	small	0.17498	very_small	0.434418	small	-0.873819	large	0.0921233	very_small
539	1099.63	0.621929	medium	-1.51351	very_large	-0.464895	small	-0.460351	small	0.159535	very_small	0.57671	medium	-0.979046	large	0.129885	very_small
540	1100.65	0.746125	medium	-2.23202	huge	-0.420992	small	-0.528547	medium	0.338584	small	0.57	medium	-1.40747	very_large	0.0514554	very_small
541	1101.61	0.798305	medium	-1.48041	very_large	-0.585585	medium	-0.483322	small	0.122237	very_small	0.514704	medium	-1.01173	large	0.198682	very_small
542	1102.62	0.773179	medium	-1.75993	very_large	-0.650826	medium	-0.490138	small	0.199839	very_small	0.551431	medium	-1.08141	large	0.128015	very_small
543	1103.64	0.754847	medium	-1.90365	very_large	-0.610178	medium	-0.483948	small	0.111303	very_small	0.742924	medium	-1.12101	large	0.0547273	very_small
544	1104.64	0.747332	medium	-2.02166	huge	-0.026935	very_small	-0.569814	medium	0.154479	very_small	0.420235	small	-0.880135	large	0.0790949	very_small
545	1105.65	0.451843	small	1.27584	very_large	0.893743	large	-0.14051	very_small	-0.668195	medium	-0.227556	small	0.276891	small	0.22479	small
546	1106.66	0.371225	small	1.28328	very_large	0.844047	large	-0.145408	very_small	-0.572656	medium	-0.237396	small	0.281922	small	0.214458	small
547	1106.78	0.468764	small	0.999749	large	0.690496	medium	-0.231658	small	-0.46942	small	-0.184716	very_small	0.11055	very_small	0.247606	small
548	1107.66	0.455672	small	0.910423	large	0.684771	medium	-0.252095	small	-0.448483	small	-0.136576	very_small	0.0799439	very_small	0.207101	small
549	1108.65	0.606484	medium	-0.24833	small	0.265943	small	-0.393869	small	-0.159933	very_small	0.137021	very_small	-0.444163	small	0.127216	very_small
550	1109.64	0.669219	medium	-1.42048	very_large	-0.168869	very_small	-0.501099	medium	0.110306	very_small	0.481369	small	-0.95076	large	0.0898318	very_small
551	1110.6	0.677187	medium	-0.57076	medium	-0.475285	small	-0.496267	small	0.0205006	very_small	0.427595	small	-0.717683	medium	0.288657	small
552	1111.66	0.618476	medium	0.465113	small	0.049709	very_small	-0.348998	small	-0.26837	small	-0.00908779	negligible	-0.126185	very_small	0.282055	small
553	1112.67	0.669216	medium	0.100292	very_small	-0.0638781	very_small	-0.404867	small	-0.189772	very_small	0.0951054	very_small	-0.286655	small	0.247509	small
554	1113.66	0.703956	medium	-0.940607	large	-0.342131	small	-0.463678	small	0.0210361	very_small	0.382582	small	-0.717161	medium	0.160427	very_small
555	1114.66	0.710189	medium	-2.02882	huge	-0.525615	medium	-0.483962	small	0.265461	small	0.531822	medium	-1.11258	large	0.0410878	very_small
556	1115.65	0.799781	medium	-2.04311	huge	-0.522948	medium	-0.524811	medium	0.287422	small	0.528004	medium	-1.28168	very_large	0.0962951	very_small
557	1116.64	0.454903	small	-0.155175	very_small	-0.147013	very_small	-0.364527	small	0.18265	very_small	-0.104395	very_small	-0.40089	small	0.254183	small
558	1117.62	0.600504	medium	0.596801	medium	-0.467148	small	-0.374529	small	-0.299435	small	0.233611	small	-0.0566261	very_small	0.227078	small
559	1118.62	0.656618	medium	0.204586	small	-0.584952	medium	-0.427278	small	-0.237937	small	0.367153	small	-0.225671	small	0.175888	very_small
560	1119.62	0.727116	medium	-0.818479	large	-0.694637	medium	-0.492934	small	-0.0113392	very_small	0.531413	medium	-0.661315	medium	0.106294	very_small
561	1120.62	0.641	medium	-1.7615	very_large	-0.429935	small	-0.489169	small	0.172939	very_small	0.628284	medium	-1.02689	large	0.0466278	very_small
562	1121.67	0.642416	medium	-1.86619	very_large	-0.316644	small	-0.468982	small	0.227544	small	0.533488	medium	-1.11375	large	-0.00115066	negligible
563	1122.64	0.71191	medium	-2.0606	huge	-0.415922	small	-0.512251	medium	0.271979	small	0.481572	small	-1.0551	large	0.103842	very_small
564	1123.65	0.741082	medium	-1.8347	very_large	-0.763623	medium	-0.482196	small	0.191486	very_small	0.651838	medium	-1.0714	large	0.142549	very_small
565	1124.64	0.719881	medium	-2.01747	huge	-0.68678	medium	-0.467033	small	0.255091	small	0.615376	medium	-1.17351	large	0.0755081	very_small
566	1125.64	0.72747	medium	-1.66436	very_large	-0.628984	medium	-0.487561	small	0.211827	small	0.523956	medium	-1.02355	large	0.0266758	very_small
567	1126.63	0.74043	medium	-2.03595	huge	-0.494362	small	-0.540956	medium	0.273893	small	0.499619	small	-1.04123	large	0.0408823	very_small
568	1127.63	0.455071	small	1.19084	large	0.255807	small	-0.321413	small	-0.570664	medium	0.205452	small	0.127005	very_small	0.331418	small
569	1128.64	0.482849	small	1.00818	large	0.181105	very_small	-0.358801	small	-0.515649	medium	0.258497	small	0.0363085	very_small	0.311591	small
570	1129.63	0.617849	medium	0.208563	small	-0.0614907	very_small	-0.454792	small	-0.28046	small	0.342702	small	-0.322238	small	0.263787	small
571	1130.67	0.779066	medium	-1.36391	very_large	-0.396014	small	-0.557181	medium	0.148806	very_small	0.482987	small	-1.0275	large	0.168082	very_small
572	1131.65	0.745736	medium	-1.50678	very_large	-0.432791	small	-0.519386	medium	0.198192	very_small	0.453854	small	-1.04089	large	0.129801	very_small
573	1132.6	0.75351	medium	-1.7153	very_large	-0.527031	medium	-0.516891	medium	0.309261	small	0.375104	small	-1.08183	large	0.126392	very_small
574	1133.64	0.70205	medium	-0.12472	very_small	-0.467549	small	-0.468615	small	-0.136793	very_small	0.352528	small	-0.438791	small	0.296194	small
575	1134.63	0.762833	medium	-0.71586	medium	-0.573408	medium	-0.501672	medium	-0.0261844	very_small	0.453689	small	-0.669199	medium	0.220688	small
576	1135.64	0.75908	medium	-1.31215	very_large	-0.590771	medium	-0.51863	medium	0.0892731	very_small	0.546753	medium	-0.875304	large	0.125393	very_small
577	1136.66	0.70862	medium	-1.93999	very_large	-0.545992	medium	-0.492553	small	0.211918	small	0.606053	medium	-1.08671	large	0.0250373	very_small
578	1137.64	0.741778	medium	-2.07667	huge	-0.609752	medium	-0.492818	small	0.271964	small	0.575797	medium	-1.18174	large	0.0290502	very_small
579	1138.54	0.430885	small	0.169797	very_small	-0.467938	small	-0.348098	small	-0.00516999	negligible	0.154916	very_small	-0.229112	small	0.133308	very_small
580	1138.64	0.325054	small	0.959885	large	0.480655	small	-0.264288	small	-0.325001	small	-0.0748226	very_small	0.0915451	very_small	0.336809	small
581	1139.63	0.510536	medium	0.775613	medium	-0.271444	small	-0.338212	small	-0.361554	small	0.244668	small	-0.00975233	negligible	0.278475	small
582	1140.63	0.613645	medium	0.215546	small	-0.52815	medium	-0.418568	small	-0.230002	small	0.414957	small	-0.303897	small	0.221696	small
583	1141.63	0.722914	medium	-1.02484	large	-0.60146	medium	-0.483932	small	0.0448435	very_small	0.524391	medium	-0.807274	large	0.101365	very_small
584	1142.66	0.706267	medium	-2.1027	huge	-0.541003	medium	-0.504566	medium	0.271579	small	0.625965	medium	-1.21569	very_large	0.0184571	very_small
585	1143.65	0.692438	medium	-1.66799	very_large	-0.0904259	very_small	-0.501159	medium	0.218326	small	0.328088	small	-0.996802	large	0.151515	very_small
586	1144.65	0.723998	medium	-2.06198	huge	-0.299196	small	-0.524497	medium	0.308804	small	0.422526	small	-1.14682	large	0.12009	very_small
587	1145.66	0.764328	medium	-2.2059	huge	-0.460541	small	-0.523929	medium	0.333724	small	0.506893	medium	-1.29369	very_large	0.0750928	very_small
588	1146.66	0.728942	medium	-2.26872	huge	-0.510617	medium	-0.48616	small	0.358852	small	0.504679	medium	-1.30445	very_large	0.00608217	negligible
589	1147.66	0.654081	medium	-2.17824	huge	-0.631827	medium	-0.458488	small	0.360171	small	0.543577	medium	-1.20305	very_large	-0.0188011	very_small
590	1148.66	0.665469	medium	-2.4208	huge	-0.589781	medium	-0.488115	small	0.380011	small	0.59148	medium	-1.26172	very_large	0.00847241	negligible
591	1149.62	0.43619	small	0.833938	large	-0.424952	small	-0.331442	small	-0.452555	small	0.515948	medium	-0.00947064	negligible	0.290999	small
592	1150.61	0.479915	small	0.540951	medium	-0.491922	small	-0.370317	small	-0.384282	small	0.578473	medium	-0.144212	very_small	0.265632	small
593	1151.62	0.697654	medium	-0.456847	small	-0.582413	medium	-0.484322	small	-0.0834221	very_small	0.589392	medium	-0.745092	medium	0.259906	small
594	1152.68	0.770998	medium	-1.57241	very_large	-0.63531	medium	-0.539392	medium	0.22566	small	0.607292	medium	-1.23892	very_large	0.130731	very_small
595	1153.68	0.76121	medium	-2.03651	huge	-0.642746	medium	-0.526316	medium	0.31851	small	0.610983	medium	-1.3503	very_large	0.0376566	very_small
596	1154.65	0.75683	medium	-0.343185	small	0.0152036	very_small	-0.406692	small	-0.142755	very_small	0.103653	very_small	-0.489069	small	0.132006	very_small
597	1155.67	0.751476	medium	-0.258227	small	-0.496789	small	-0.435246	small	-0.170111	very_small	0.370684	small	-0.474228	small	0.199411	very_small
598	1156.64	0.775414	medium	-0.940735	large	-0.649626	medium	-0.463467	small	-0.0119254	very_small	0.491488	small	-0.736068	medium	0.120249	very_small
599	1157.69	0.758068	medium	-1.72415	very_large	-0.642268	medium	-0.484886	small	0.20036	small	0.531377	medium	-1.04376	large	0.0294759	very_small
600	1158.64	0.701042	medium	-2.38739	huge	-0.481456	small	-0.444329	small	0.299683	small	0.52893	medium	-1.18458	large	-0.0276506	very_small
601	1159.67	0.769897	medium	-2.46784	huge	-0.582401	medium	-0.521173	medium	0.334822	small	0.589223	medium	-1.27899	very_large	0.0200777	very_small
602	1160.53	0.366607	small	-0.337485	small	-0.759073	medium	-0.299508	small	0.0649302	very_small	0.369368	small	-0.347703	small	0.041652	very_small
603	1160.65	0.516904	medium	0.145203	very_small	-0.275819	small	-0.470491	small	-0.215944	small	0.481512	small	-0.305753	small	0.338094	small
604	1161.64	0.623606	medium	-0.150033	very_small	-0.425409	small	-0.472746	small	-0.170963	very_small	0.470592	small	-0.402961	small	0.233222	small
605	1162.64	0.704734	medium	-0.955053	large	-0.58847	medium	-0.488966	small	0.0313339	very_small	0.560006	medium	-0.820686	large	0.122619	very_small
606	1163.67	0.797412	medium	-1.69927	very_large	-0.277463	small	-0.578156	medium	0.224702	small	0.504442	medium	-1.25972	very_large	0.154526	very_small
607	1164.68	0.716844	medium	-2.12366	huge	-0.322897	small	-0.532704	medium	0.339122	small	0.516147	medium	-1.34767	very_large	0.102238	very_small
608	1165.65	0.687341	medium	-2.01235	huge	-0.34892	small	-0.512831	medium	0.29541	small	0.498573	small	-1.1741	large	0.188992	very_small
609	1166.66	0.695883	medium	-2.14508	huge	-0.517452	medium	-0.490068	small	0.311258	small	0.543157	medium	-1.18885	large	0.129179	very_small
610	1167.66	0.729492	medium	-2.36923	huge	-0.528913	medium	-0.49617	small	0.372527	small	0.539506	medium	-1.34141	very_large	0.0530867	very_small
611	1168.66	0.75452	medium	-2.49498	huge	-0.554747	medium	-0.488704	small	0.415292	small	0.453595	small	-1.30694	very_large	-0.0360124	very_small
612	1169.7	0.70194	medium	-2.46138	huge	-0.545081	medium	-0.478	small	0.425928	small	0.469936	small	-1.29302	very_large	-0.0360052	very_small
613	1170.65	0.711014	medium	-2.60029	huge	-0.504497	medium	-0.48421	small	0.412433	small	0.507257	medium	-1.31988	very_large	-0.0369422	very_small
614	1171.68	0.772237	medium	-2.26981	huge	-0.620418	medium	-0.519403	medium	0.31319	small	0.591119	medium	-1.26595	very_large	0.0354043	very_small
615	1172.73	0.719635	medium	-2.36452	huge	-0.708551	medium	-0.470647	small	0.343598	small	0.605372	medium	-1.26801	very_large	0.00340672	negligible
616	1173.69	0.747533	medium	-2.33598	huge	-0.690716	medium	-0.481673	small	0.402773	small	0.488848	small	-1.28257	very_large	0.0303148	very_small
617	1174.69	0.716044	medium	-2.39037	huge	-0.63794	medium	-0.465734	small	0.396164	small	0.517561	medium	-1.30777	very_large	0.00808964	negligible
618	1175.71	0.740012	medium	-2.30726	huge	-0.488079	small	-0.537884	medium	0.376022	small	0.53126	medium	-1.3214	very_large	0.00337148	negligible
619	1176.68	0.781143	medium	-1.18142	large	-0.298653	small	-0.517586	medium	0.0529039	very_small	0.411095	small	-0.85049	large	0.123506	very_small
620	1177.68	0.806352	large	-1.25198	very_large	-0.434595	small	-0.527379	medium	0.107869	very_small	0.443176	small	-0.967652	large	0.125617	very_small
621	1178.67	0.765611	medium	-1.83946	very_large	-0.568341	medium	-0.490086	small	0.251351	small	0.499329	small	-1.15644	large	0.0532751	very_small
622	1179.68	0.721009	medium	-2.11055	huge	-0.608605	medium	-0.489408	small	0.344079	small	0.528057	medium	-1.2557	very_large	0.00269493	negligible
623	1180.69	0.745056	medium	-2.40811	huge	-0.568939	medium	-0.508485	medium	0.404549	small	0.529925	medium	-1.3802	very_large	-0.0388263	very_small
624	1181.69	0.732931	medium	-2.36251	huge	-0.615538	medium	-0.506921	medium	0.3855	small	0.566981	medium	-1.34735	very_large	-0.013495	very_small
625	1182.67	0.517289	medium	-0.330057	small	-0.640453	medium	-0.421664	small	-0.000457699	negligible	0.480882	small	-0.53378	medium	0.242821	small
626	1183.68	0.564843	medium	-0.511126	medium	-0.513294	medium	-0.470257	small	0.0143652	very_small	0.497565	small	-0.631102	medium	0.224894	small
627	1184.61	0.643858	medium	-0.599645	medium	-0.375713	small	-0.497856	small	0.184399	very_small	0.211749	small	-0.773571	medium	0.139482	very_small
628	1185.61	0.710355	medium	-1.42593	very_large	-0.390653	small	-0.532665	medium	0.301097	small	0.34271	small	-1.08861	large	0.0805656	very_small
629	1186.71	0.701797	medium	-2.31767	huge	-0.469835	small	-0.512674	medium	0.394944	small	0.494653	small	-1.28501	very_large	0.0139234	very_small
630	1187.72	0.794513	medium	-2.65962	huge	-0.397935	small	-0.570124	medium	0.424567	small	0.509722	medium	-1.43261	very_large	-0.025305	very_small
631	1188.71	0.807811	large	-2.82376	huge	-0.448736	small	-0.56327	medium	0.439639	small	0.542801	medium	-1.49331	very_large	-0.0557685	very_small
632	1189.68	0.775892	medium	-2.73246	huge	-0.460244	small	-0.529878	medium	0.426328	small	0.521449	medium	-1.4318	very_large	-0.0613308	very_small
633	1190.68	0.758004	medium	-2.80274	huge	-0.643268	medium	-0.492872	small	0.458989	small	0.555194	medium	-1.46229	very_large	-0.068174	very_small
634	1191.68	0.766266	medium	-2.99177	huge	-0.61274	medium	-0.456935	small	0.469424	small	0.487474	small	-1.42283	very_large	-0.0622132	very_small
635	1192.69	0.757002	medium	-2.64107	huge	-0.518658	medium	-0.472415	small	0.419985	small	0.448139	small	-1.33337	very_large	-0.0651655	very_small
636	1193.68	0.818761	large	-2.37027	huge	-0.662344	medium	-0.578309	medium	0.423549	small	0.57139	medium	-1.46827	very_large	0.0230795	very_small
637	1194.75	0.797942	medium	-2.90206	huge	-0.437717	small	-0.580992	medium	0.455176	small	0.610099	medium	-1.60061	very_large	-0.0799829	very_small
638	1195.64	0.782753	medium	-2.57992	huge	-0.583448	medium	-0.592638	medium	0.45813	small	0.606472	medium	-1.52005	very_large	0.000228467	negligible
639	1196.65	0.736564	medium	-2.3148	huge	-0.532126	medium	-0.555461	medium	0.396475	small	0.564247	medium	-1.36079	very_large	0.00643471	negligible
640	1197.74	0.749959	medium	-2.62489	huge	-0.502255	medium	-0.496734	small	0.388499	small	0.499891	small	-1.28836	very_large	-0.0155963	very_small
641	1198.6	0.619235	medium	-0.752702	medium	-0.154704	very_small	-0.48676	small	0.0521845	very_small	0.370269	small	-0.772795	medium	0.159317	very_small
642	1198.78	0.758828	medium	-2.0849	huge	0.45778	small	-0.570332	medium	0.340842	small	0.312371	small	-1.66519	very_large	0.0191068	very_small
643	1199.78	0.772527	medium	-2.12789	huge	0.399777	small	-0.57513	medium	0.347755	small	0.3235	small	-1.66375	very_large	0.0163187	very_small
644	1199.92	0.790192	medium	-2.02021	huge	0.257316	small	-0.589244	medium	0.32753	small	0.346607	small	-1.56714	very_large	0.0213468	very_small
645	1200.78	0.809322	large	-2.26079	huge	0.235257	small	-0.608235	medium	0.373264	small	0.385495	small	-1.68859	very_large	0.000114903	negligible
646	1201.78	0.805967	large	-2.45467	huge	-0.115246	very_small	-0.580701	medium	0.410569	small	0.426725	small	-1.55048	very_large	-0.0588404	very_small
647	1202.69	0.769883	medium	-2.84591	huge	-0.260393	small	-0.531334	medium	0.424197	small	0.46905	small	-1.4376	very_large	-0.0212249	very_small
648	1203.7	0.795914	medium	-3.05482	huge	-0.21043	small	-0.521538	medium	0.382082	small	0.519612	medium	-1.471	very_large	-0.01339	very_small
649	1204.69	0.757553	medium	-2.59545	huge	-0.32881	small	-0.517858	medium	0.375657	small	0.490903	small	-1.36093	very_large	0.021514	very_small
650	1205.67	0.727015	medium	-1.98021	very_large	-0.667502	medium	-0.530803	medium	0.265325	small	0.671362	medium	-1.21292	very_large	0.0730072	very_small
651	1206.69	0.698013	medium	-1.67691	very_large	-0.726661	medium	-0.508411	medium	0.280172	small	0.548943	medium	-1.07781	large	0.037941	very_small
652	1207.72	0.706551	medium	-1.74162	very_large	-0.604429	medium	-0.51202	medium	0.311937	small	0.463635	small	-1.09343	large	0.0792417	very_small
653	1208.69	0.696495	medium	-2.08845	huge	-0.627953	medium	-0.509918	medium	0.358559	small	0.532941	medium	-1.19661	large	0.0717453	very_small
654	1209.71	0.821212	large	-2.1169	huge	-0.589701	medium	-0.592591	medium	0.353807	small	0.585733	medium	-1.41172	very_large	0.103029	very_small
655	1210.66	0.823921	large	-2.45901	huge	-0.562188	medium	-0.555481	medium	0.38629	small	0.559598	medium	-1.44783	very_large	0.0419863	very_small
656	1211.75	0.811013	large	-2.33268	huge	-0.428534	small	-0.598548	medium	0.426997	small	0.454034	small	-1.39038	very_large	0.0229987	very_small
657	1212.67	0.80761	large	-2.28284	huge	-0.457565	small	-0.558904	medium	0.418148	small	0.422293	small	-1.37497	very_large	0.0125687	very_small
658	1213.7	0.762457	medium	-2.52236	huge	-0.499349	small	-0.521107	medium	0.448883	small	0.451553	small	-1.3863	very_large	-0.0364646	very_small
659	1214.7	0.735841	medium	-0.86069	large	-0.590992	medium	-0.462555	small	0.129295	very_small	0.255308	small	-0.699752	medium	0.109444	very_small
660	1215.69	0.820253	large	-1.50756	very_large	-0.722153	medium	-0.504574	medium	0.232794	small	0.395513	small	-0.994	large	0.05853	very_small
661	1216.61	0.606122	medium	-1.63904	very_large	-0.52974	medium	-0.459599	small	0.330341	small	0.474163	small	-1.15411	large	0.0631557	very_small
662	1216.71	0.832512	large	-2.26101	huge	-0.612932	medium	-0.542298	medium	0.357519	small	0.510326	medium	-1.33793	very_large	0.00316881	negligible
663	1217.71	0.742197	medium	-2.64148	huge	-0.505771	medium	-0.507982	medium	0.472254	small	0.471964	small	-1.43446	very_large	-0.00173813	negligible
664	1218.71	0.710442	medium	-2.41709	huge	-0.316136	small	-0.474282	small	0.41671	small	0.371819	small	-1.30802	very_large	-0.0307976	very_small
665	1219.68	0.764516	medium	-2.61916	huge	-0.556188	medium	-0.503972	medium	0.440733	small	0.491283	small	-1.40422	very_large	-0.0391712	very_small
666	1220.77	0.846519	large	-2.08359	huge	0.0467156	very_small	-0.729283	medium	0.394966	small	0.547729	medium	-1.81628	very_large	0.108288	very_small
667	1220.94	0.418322	small	-1.48736	very_large	-0.3977	small	-0.400379	small	0.297264	small	0.560564	medium	-1.07156	large	0.0765602	very_small
668	1221.77	0.871489	large	-2.18059	huge	-0.115176	very_small	-0.725537	medium	0.399553	small	0.582489	medium	-1.77964	very_large	0.0941029	very_small
669	1222.71	0.871129	large	-2.34538	huge	-0.346264	small	-0.670575	medium	0.396992	small	0.582526	medium	-1.61052	very_large	0.0419076	very_small
670	1223.74	0.897885	large	-1.00974	large	-0.405404	small	-0.535578	medium	0.0230948	very_small	0.362719	small	-0.861671	large	0.0727825	very_small
671	1224.72	0.870866	large	-1.34183	very_large	-0.461012	small	-0.521324	medium	0.0915742	very_small	0.406982	small	-0.943612	large	0.0500539	very_small
672	1225.69	0.803022	large	-1.74768	very_large	-0.396641	small	-0.525746	medium	0.234602	small	0.418717	small	-1.13032	large	0.124495	very_small
673	1226.73	0.740007	medium	-2.08656	huge	-0.477323	small	-0.511992	medium	0.337124	small	0.470973	small	-1.23373	very_large	0.0756197	very_small
674	1227.7	0.697049	medium	-2.22634	huge	-0.564124	medium	-0.485174	small	0.370598	small	0.494426	small	-1.21672	very_large	0.019797	very_small
675	1228.72	0.754438	medium	-2.42805	huge	-0.455608	small	-0.49853	small	0.401411	small	0.428172	small	-1.2994	very_large	-0.0204917	very_small
676	1229.72	0.716302	medium	-1.76064	very_large	-0.638647	medium	-0.5073	medium	0.380268	small	0.374041	small	-1.11722	large	0.0767019	very_small
677	1230.69	0.718699	medium	-1.68511	very_large	-0.579042	medium	-0.475555	small	0.368137	small	0.304963	small	-1.09958	large	0.0835479	very_small
678	1231.69	0.810295	large	-2.4698	huge	-0.589863	medium	-0.515574	medium	0.422826	small	0.463575	small	-1.39771	very_large	0.0171311	very_small
679	1232.71	0.821366	large	-2.83151	huge	-0.550168	medium	-0.52739	medium	0.449847	small	0.50908	medium	-1.47986	very_large	-0.0455857	very_small
680	1233.73	0.813542	large	-2.51974	huge	-0.470584	small	-0.563056	medium	0.447899	small	0.441611	small	-1.41135	very_large	-0.0576613	very_small
681	1234.73	0.842971	large	-2.33326	huge	-0.383261	small	-0.595674	medium	0.38992	small	0.391461	small	-1.26747	very_large	-0.0370535	very_small
682	1235.72	0.333246	small	0.44292	small	0.154887	very_small	-0.141052	very_small	0.17458	very_small	-0.734209	medium	0.0528052	very_small	0.130978	very_small
683	1235.9	0.315367	small	-0.199645	very_small	-0.302862	small	-0.167965	very_small	0.231069	small	-0.276419	small	-0.188366	very_small	0.099885	very_small
684	1236.71	0.420427	small	0.299784	small	-0.0978623	very_small	-0.206977	small	0.167343	very_small	-0.536434	medium	-0.0661149	very_small	0.125251	very_small
685	1237.72	0.580397	medium	-0.172583	very_small	-0.348048	small	-0.314851	small	0.150435	very_small	-0.216913	small	-0.32737	small	0.0876208	very_small
686	1238.71	0.774505	medium	-1.30131	very_large	-0.517801	medium	-0.480375	small	0.265985	small	0.223135	small	-0.955441	large	0.0602427	very_small
687	1239.71	0.737696	medium	-1.82608	very_large	-0.535612	medium	-0.485295	small	0.35473	small	0.358067	small	-1.16794	large	0.0399947	very_small
688	1240.73	0.83722	large	-1.41248	very_large	-0.415258	small	-0.485649	small	0.0153983	very_small	0.528322	medium	-0.961581	large	-0.0117606	very_small
689	1241.75	0.850965	large	-1.95102	very_large	-0.524981	medium	-0.481424	small	0.151171	very_small	0.553422	medium	-1.15891	large	-0.0253416	very_small
690	1242.75	0.890992	large	-2.06602	huge	-0.445188	small	-0.700272	medium	0.391098	small	0.602619	medium	-1.6327	very_large	0.0655636	very_small
691	1243.75	0.8791	large	-2.30203	huge	-0.424316	small	-0.648966	medium	0.442055	small	0.506686	medium	-1.61037	very_large	0.0365066	very_small
692	1244.74	0.845476	large	-2.46475	huge	-0.413766	small	-0.574417	medium	0.445488	small	0.410493	small	-1.4583	very_large	-0.0170975	very_small
693	1245.72	0.870138	large	-1.9086	very_large	-0.635554	medium	-0.546364	medium	0.261699	small	0.475763	small	-1.16546	large	-0.00647955	negligible
694	1246.71	0.834266	large	-1.57314	very_large	-0.573648	medium	-0.566609	medium	0.149407	very_small	0.524063	medium	-0.979853	large	0.0386943	very_small
695	1247.74	0.801679	large	-1.88786	very_large	-0.674655	medium	-0.516455	medium	0.248664	small	0.515605	medium	-1.09575	large	0.00650593	negligible
696	1248.68	0.774309	medium	-2.04233	huge	-0.62567	medium	-0.513148	medium	0.34042	small	0.463604	small	-1.19752	large	-0.00153236	negligible
697	1249.73	0.754071	medium	-2.24298	huge	-0.426714	small	-0.48484	small	0.342936	small	0.4217	small	-1.2321	very_large	-0.0461132	very_small
698	1250.73	0.782875	medium	-1.93787	very_large	-0.323288	small	-0.51319	medium	0.352774	small	0.288179	small	-1.19653	large	-0.039801	very_small
699	1251.73	0.804937	large	-1.43419	very_large	-0.490061	small	-0.534557	medium	0.295255	small	0.235432	small	-0.982129	large	-0.0248277	very_small
700	1252.74	0.807009	large	-1.45192	very_large	-0.539027	medium	-0.528526	medium	0.255701	small	0.293613	small	-0.951527	large	-0.0119149	very_small
701	1253.73	0.824341	large	-1.9238	very_large	-0.567621	medium	-0.514892	medium	0.317519	small	0.361655	small	-1.1282	large	-0.0360285	very_small
702	1254.76	0.834002	large	-2.27771	huge	-0.489468	small	-0.537614	medium	0.388043	small	0.4106	small	-1.34301	very_large	-0.0450087	very_small
703	1255.75	0.800446	large	-2.46806	huge	-0.546677	medium	-0.534994	medium	0.434578	small	0.452069	small	-1.37925	very_large	-0.0635396	very_small
704	1256.74	0.797659	medium	-2.57193	huge	-0.54686	medium	-0.537538	medium	0.43284	small	0.439654	small	-1.29795	very_large	-0.0890868	very_small
705	1257.74	0.490845	small	-0.207687	small	-0.515811	medium	-0.345965	small	0.229841	small	-0.125631	very_small	-0.311462	small	0.133809	very_small
706	1258.71	0.596976	medium	-0.516114	medium	-0.530844	medium	-0.401423	small	0.231657	small	-0.0127031	very_small	-0.502734	medium	0.0959832	very_small
707	1259.73	0.731063	medium	-1.25339	very_large	-0.693756	medium	-0.460873	small	0.267527	small	0.250771	small	-0.842452	large	0.0356628	very_small
708	1260.72	0.803028	large	-2.2062	huge	-0.64353	medium	-0.496461	small	0.365153	small	0.443118	small	-1.25858	very_large	-0.0358155	very_small
709	1261.73	0.795742	medium	-1.94483	very_large	-0.441131	small	-0.519427	medium	0.352576	small	0.3509	small	-1.23546	very_large	-0.0313541	very_small
710	1262.74	0.858376	large	-1.78928	very_large	-0.538665	medium	-0.515936	medium	0.19382	very_small	0.468598	small	-1.11407	large	-0.0644261	very_small
711	1263.74	0.825389	large	-1.86875	very_large	-0.571427	medium	-0.499948	small	0.254595	small	0.511747	medium	-1.29051	very_large	-0.0312728	very_small
712	1264.73	0.799514	medium	-1.57479	very_large	-0.625566	medium	-0.48326	small	0.343138	small	0.244716	small	-1.07584	large	-0.0438606	very_small
713	1265.74	0.804047	large	-1.93237	very_large	-0.675884	medium	-0.503635	medium	0.396042	small	0.318117	small	-1.16225	large	-0.0292095	very_small
714	1266.72	0.753876	medium	-2.06935	huge	-0.647383	medium	-0.497306	small	0.410341	small	0.365369	small	-1.17152	large	-0.0419576	very_small
715	1267.77	0.689637	medium	0.643212	medium	-0.0400576	very_small	-0.263118	small	-0.33025	small	-0.186086	very_small	0.0277468	very_small	0.0894668	very_small
716	1268.77	0.713416	medium	0.498842	small	-0.061142	very_small	-0.296201	small	-0.294903	small	-0.146651	very_small	-0.0437476	very_small	0.0841116	very_small
717	1269.78	0.864566	large	-0.540522	medium	-0.127935	very_small	-0.453899	small	-0.0884743	very_small	0.099118	very_small	-0.561458	medium	-0.00908838	negligible
718	1270.74	0.874103	large	-1.82787	very_large	-0.389122	small	-0.529622	medium	0.225693	small	0.367867	small	-1.12546	large	-0.0868847	very_small
719	1271.77	0.812762	large	-2.39517	huge	-0.358279	small	-0.550715	medium	0.358182	small	0.462529	small	-1.34851	very_large	-0.0598974	very_small
720	1272.75	0.78373	medium	-2.34882	huge	-0.559063	medium	-0.525422	medium	0.415078	small	0.44107	small	-1.31325	very_large	-0.0685914	very_small
721	1273.73	0.817673	large	-1.84649	very_large	-0.541083	medium	-0.540945	medium	0.366529	small	0.317317	small	-1.16418	large	-0.01743	very_small
722	1274.75	0.786604	medium	-1.18332	large	-0.690202	medium	-0.465769	small	0.232907	small	0.218097	small	-0.820168	large	0.00766348	negligible
723	1275.75	0.770056	medium	-0.458724	small	-0.765226	medium	-0.40862	small	0.00977963	negligible	0.21379	small	-0.502681	medium	0.0518452	very_small
724	1276.73	0.784782	medium	-0.897444	large	-0.709948	medium	-0.444626	small	0.0897185	very_small	0.292887	small	-0.692786	medium	0.0136069	very_small
725	1277.75	0.768204	medium	-1.51847	very_large	-0.640687	medium	-0.484985	small	0.241876	small	0.335625	small	-0.896511	large	0.0151547	very_small
726	1278.76	0.782752	medium	-1.99165	very_large	-0.656433	medium	-0.50484	medium	0.348431	small	0.334258	small	-0.999058	large	-0.00695792	negligible
727	1279.73	0.641778	medium	-1.00624	large	-0.909038	large	-0.41949	small	0.271686	small	0.228199	small	-0.643508	medium	0.0462763	very_small
728	1280.76	0.773513	medium	-0.89069	large	-0.829998	large	-0.43414	small	0.164135	very_small	0.237517	small	-0.712127	medium	0.0629407	very_small
729	1281.76	0.80077	large	-1.31714	very_large	-0.848904	large	-0.448833	small	0.209501	small	0.365019	small	-0.924079	large	0.0133069	very_small
730	1282.76	0.769985	medium	-1.86822	very_large	-0.797775	medium	-0.451897	small	0.316713	small	0.449859	small	-1.15437	large	-0.0402964	very_small
731	1283.73	0.743386	medium	-1.79731	very_large	-0.612044	medium	-0.47349	small	0.320233	small	0.392917	small	-1.12213	large	-0.0203371	very_small
732	1284.76	0.837214	large	-2.14251	huge	-0.604826	medium	-0.501137	medium	0.300995	small	0.450495	small	-1.20109	very_large	-0.0723446	very_small
733	1285.74	0.810173	large	-2.1511	huge	-0.433157	small	-0.49892	small	0.325565	small	0.416783	small	-1.29501	very_large	-0.047591	very_small
734	1286.78	0.75794	medium	-2.23288	huge	-0.0901387	very_small	-0.415063	small	0.489364	small	0.167744	very_small	-1.63558	very_large	-0.031191	very_small
735	1287.77	0.829583	large	-2.27946	huge	-0.150928	very_small	-0.464214	small	0.454348	small	0.192653	very_small	-1.55579	very_large	-0.0139244	very_small
736	1288.74	0.820585	large	-2.09112	huge	-0.348512	small	-0.476398	small	0.425622	small	0.20922	small	-1.34457	very_large	-0.0620126	very_small
737	1289.76	0.790409	medium	0.160974	very_small	-0.744511	medium	-0.398379	small	-0.198606	very_small	0.219004	small	-0.265453	small	0.0602358	very_small
738	1290.76	0.821871	large	-0.142952	very_small	-0.774053	medium	-0.438118	small	-0.131126	very_small	0.284271	small	-0.404564	small	0.0483634	very_small
739	1291.76	0.90257	large	-1.2975	very_large	-0.717039	medium	-0.538551	medium	0.141564	very_small	0.40144	small	-0.924143	large	-0.0261746	very_small
740	1292.74	0.856393	large	-1.79482	very_large	-0.557327	medium	-0.546657	medium	0.317809	small	0.264857	small	-0.995486	large	0.0314878	very_small
741	1293.75	0.796875	medium	-2.0664	huge	-0.538837	medium	-0.526876	medium	0.393216	small	0.31478	small	-1.14118	large	0.059069	very_small
742	1294.75	0.798303	medium	-2.0987	huge	-0.574257	medium	-0.526807	medium	0.396903	small	0.3574	small	-1.19949	large	-0.0124075	very_small
743	1295.75	0.775086	medium	-1.93779	very_large	-0.702875	medium	-0.498325	small	0.375679	small	0.370678	small	-1.12994	large	-0.0218646	very_small
744	1296.74	0.737656	medium	-1.90231	very_large	-0.707327	medium	-0.451537	small	0.388242	small	0.307992	small	-1.07349	large	-0.0650493	very_small
745	1297.77	0.5652	medium	-0.415552	small	-0.635198	medium	-0.242158	small	0.234586	small	-0.250198	small	-0.306724	small	-0.0184004	very_small
746	1298.77	0.648321	medium	-0.822398	large	-0.675135	medium	-0.317726	small	0.288961	small	-0.108569	very_small	-0.538945	medium	-0.0609652	very_small
747	1299.75	0.798528	medium	-1.9567	very_large	-0.535132	medium	-0.458153	small	0.384636	small	0.166447	very_small	-1.02159	large	-0.0947776	very_small
748	1300.76	0.824872	large	-2.49426	huge	-0.568062	medium	-0.49028	small	0.419856	small	0.35118	small	-1.2596	very_large	-0.106644	very_small
749	1301.75	0.831088	large	-2.20262	huge	-0.645935	medium	-0.47902	small	0.389526	small	0.328342	small	-1.20293	very_large	-0.0280943	very_small
750	1302.75	0.805689	large	-0.835157	large	-0.301168	small	-0.390039	small	0.194137	very_small	-0.131975	very_small	-0.687385	medium	-0.0397049	very_small
751	1303.73	0.657233	medium	0.45525	small	0.0178917	very_small	-0.260685	small	-0.0898688	very_small	-0.457337	small	-0.0460672	very_small	0.114783	very_small
752	1304.72	0.686486	medium	0.217108	small	-0.0486218	very_small	-0.296961	small	-0.0447055	very_small	-0.3746	small	-0.153862	very_small	0.0870801	very_small
753	1305.77	0.764315	medium	-0.535952	medium	-0.283964	small	-0.401012	small	0.120229	very_small	-0.0450561	very_small	-0.667121	medium	0.123713	very_small
754	1306.75	0.774971	medium	-1.35235	very_large	-0.477389	small	-0.436919	small	0.243829	small	0.212909	small	-0.97923	large	0.0271826	very_small
755	1307.76	0.755987	medium	-1.91233	very_large	-0.498786	small	-0.469505	small	0.345099	small	0.344326	small	-1.18679	large	-0.0513632	very_small
756	1308.77	0.788774	medium	-2.21891	huge	-0.46294	small	-0.478473	small	0.453079	small	0.34924	small	-1.49781	very_large	-0.036226	very_small
757	1309.76	0.815605	large	-2.22878	huge	-0.567225	medium	-0.486239	small	0.421989	small	0.379763	small	-1.41364	very_large	-0.013396	very_small
758	1310.77	0.796833	medium	-2.33666	huge	-0.656961	medium	-0.4711	small	0.414535	small	0.403595	small	-1.31334	very_large	-0.0780162	very_small
759	1311.78	0.820899	large	-0.9362	large	-1.13195	large	-0.444861	small	0.0777238	very_small	0.457721	small	-0.710744	medium	-0.0365492	very_small
760	1312.78	0.837465	large	-1.12237	large	-1.04153	large	-0.452147	small	0.147246	very_small	0.408295	small	-0.828451	large	-0.0426233	very_small
761	1313.77	0.831256	large	-1.83823	very_large	-0.805793	large	-0.487196	small	0.31126	small	0.409497	small	-1.12053	large	-0.0812438	very_small
762	1314.78	0.520713	medium	-1.47588	very_large	-0.438807	small	-0.202435	small	0.313115	small	-0.0797218	very_small	-0.554507	medium	-0.0851803	very_small
763	1315.77	0.583964	medium	-1.75435	very_large	-0.494609	small	-0.252081	small	0.36097	small	0.00229218	negligible	-0.725739	medium	-0.0911513	very_small
764	1316.77	0.750973	medium	-2.43749	huge	-0.63185	medium	-0.396367	small	0.454808	small	0.229806	small	-1.13187	large	-0.133352	very_small
765	1317.8	0.81547	large	-2.23688	huge	-0.59599	medium	-0.474405	small	0.436727	small	0.293102	small	-1.27679	very_large	-0.0784644	very_small
766	1318.78	0.764023	medium	-1.86355	very_large	-0.563292	medium	-0.447197	small	0.388178	small	0.220867	small	-1.10054	large	-0.100194	very_small
767	1319.78	0.70411	medium	-1.52818	very_large	-0.602374	medium	-0.394723	small	0.392143	small	0.0578568	very_small	-0.872183	large	-0.101066	very_small
768	1320.79	0.513262	medium	0.663847	medium	0.397405	small	-0.182653	very_small	-0.000440383	negligible	-0.77558	medium	0.0203033	very_small	0.131227	very_small
769	1321.79	0.491894	small	0.638918	medium	0.380111	small	-0.184157	very_small	0.0233404	very_small	-0.775256	medium	0.0267072	very_small	0.110267	very_small
770	1322.79	0.598163	medium	-0.141312	very_small	0.0630255	very_small	-0.277703	small	0.137622	very_small	-0.450546	small	-0.314593	small	0.0919784	very_small
771	1323.79	0.831239	large	-1.15384	large	-0.190497	very_small	-0.450888	small	0.376214	small	-0.190561	very_small	-0.971804	large	0.0750163	very_small
772	1324.76	0.608896	medium	0.532631	medium	-0.148383	very_small	-0.334291	small	-0.0447313	very_small	-0.253535	small	-0.178122	very_small	0.16596	very_small
773	1325.75	0.820485	large	-0.993945	large	-0.434191	small	-0.380709	small	0.141956	very_small	0.0267565	very_small	-0.72315	medium	0.0536402	very_small
774	1325.88	0.84628	large	-2.59841	huge	-0.607635	medium	-0.446284	small	0.457056	small	0.341645	small	-1.43613	very_large	-0.153968	very_small
775	1326.75	0.838349	large	-1.66458	very_large	-0.537572	medium	-0.404034	small	0.257728	small	0.173269	very_small	-0.981115	large	-0.0238197	very_small
776	1326.87	0.829806	large	-2.65497	huge	-0.584416	medium	-0.428237	small	0.444069	small	0.34766	small	-1.41375	very_large	-0.154428	very_small
777	1327.87	0.843559	large	-2.40765	huge	-0.604971	medium	-0.458535	small	0.405299	small	0.358561	small	-1.34807	very_large	-0.110235	very_small
778	1328.81	0.829317	large	-2.26021	huge	-0.541311	medium	-0.458699	small	0.398662	small	0.294356	small	-1.27072	very_large	-0.0942421	very_small
779	1329.79	0.801369	large	-2.38461	huge	-0.520103	medium	-0.473415	small	0.441239	small	0.307332	small	-1.29982	very_large	-0.120865	very_small
780	1330.78	0.790534	medium	-2.50435	huge	-0.755358	medium	-0.477766	small	0.486151	small	0.428509	small	-1.40687	very_large	-0.0988249	very_small
781	1331.77	0.81181	large	-2.39631	huge	-0.637599	medium	-0.486151	small	0.466359	small	0.390992	small	-1.44043	very_large	-0.0315354	very_small
782	1332.8	0.814821	large	-2.40984	huge	-0.642887	medium	-0.485528	small	0.485134	small	0.355334	small	-1.4214	very_large	-0.0718598	very_small
783	1333.82	0.777363	medium	-2.61329	huge	-0.665211	medium	-0.465784	small	0.497736	small	0.374475	small	-1.36432	very_large	-0.113657	very_small
784	1334.77	0.796135	medium	-2.03613	huge	-0.398344	small	-0.514456	medium	0.438642	small	0.198719	very_small	-1.19533	large	-0.0478226	very_small
785	1335.79	0.818001	large	-2.15244	huge	-0.460416	small	-0.521735	medium	0.426851	small	0.28839	small	-1.28094	very_large	-0.0785256	very_small
786	1336.79	0.735656	medium	-1.98608	very_large	-0.480977	small	-0.387402	small	0.36943	small	0.121555	very_small	-0.941977	large	-0.144326	very_small
787	1337.8	0.568138	medium	-1.27277	very_large	-0.224519	small	-0.248154	small	0.402604	small	-0.3267	small	-0.587416	medium	-0.0689254	very_small
788	1338.79	0.662939	medium	-1.60766	very_large	-0.338115	small	-0.319705	small	0.435512	small	-0.164324	very_small	-0.816115	large	-0.0595582	very_small
789	1339.8	0.774433	medium	-2.34752	huge	-0.547247	medium	-0.407561	small	0.469327	small	0.163287	very_small	-1.16821	large	-0.125733	very_small
790	1340.85	0.780718	medium	-1.75396	very_large	-0.524726	medium	-0.434851	small	0.359485	small	0.1357	very_small	-0.985897	large	-0.0523156	very_small
791	1341.82	0.874089	large	-1.73795	very_large	-0.443077	small	-0.566288	medium	0.331142	small	0.183067	very_small	-0.982583	large	0.0651514	very_small
792	1342.79	0.691977	medium	0.0325795	very_small	-0.20975	small	-0.403452	small	0.0616695	very_small	-0.232795	small	-0.293233	small	0.243647	small
793	1343.77	0.699403	medium	-0.068929	very_small	-0.325875	small	-0.403061	small	0.100755	very_small	-0.195925	very_small	-0.354671	small	0.163882	very_small
794	1344.78	0.770019	medium	-0.619506	medium	-0.380103	small	-0.439962	small	0.174202	very_small	-0.146547	very_small	-0.454996	small	0.160259	very_small
795	1345.79	0.872829	large	-1.34099	very_large	-0.556526	medium	-0.496926	small	0.33498	small	0.0202146	very_small	-0.884909	large	0.113564	very_small
796	1346.78	0.654634	medium	-0.023742	very_small	-0.931333	large	-0.360564	small	0.00915291	negligible	0.167543	very_small	-0.333369	small	0.16332	very_small
797	1347.84	0.873679	large	-1.84226	very_large	-1.25382	very_large	-0.458545	small	0.334434	small	0.49658	small	-1.16786	large	-0.0712155	very_small
798	1348.85	0.889857	large	-2.1427	huge	-1.14159	large	-0.484005	small	0.403918	small	0.498432	small	-1.32982	very_large	-0.120968	very_small
799	1349.81	0.918102	large	-2.26142	huge	-0.801189	large	-0.507591	medium	0.451882	small	0.334402	small	-1.38057	very_large	-0.112586	very_small
800	1350.81	0.821096	large	-1.26194	very_large	-0.568949	medium	-0.450436	small	0.345676	small	-0.00390678	negligible	-0.881976	large	-0.000185554	negligible
801	1351.81	0.795747	medium	-1.17672	large	-0.524082	medium	-0.418849	small	0.298319	small	-0.0142515	very_small	-0.812196	large	-0.0120383	very_small
802	1352.75	0.83176	large	-1.74157	very_large	-0.571851	medium	-0.466534	small	0.380482	small	0.156929	very_small	-1.0961	large	-0.072072	very_small
803	1353.82	0.82621	large	-2.21232	huge	-0.591292	medium	-0.460891	small	0.416427	small	0.249401	small	-1.19508	large	-0.111303	very_small
804	1354.82	0.90305	large	-2.43099	huge	-0.651995	medium	-0.514065	medium	0.410903	small	0.316255	small	-1.23294	very_large	-0.0751167	very_small
805	1355.85	0.852423	large	-2.55644	huge	-0.695116	medium	-0.48714	small	0.456047	small	0.319141	small	-1.24249	very_large	-0.0963892	very_small
806	1356.86	0.803746	large	-2.14249	huge	-0.625228	medium	-0.450507	small	0.472003	small	0.175774	very_small	-1.17902	large	-0.0450402	very_small
807	1357.77	0.817151	large	-1.97697	very_large	-0.479763	small	-0.452412	small	0.466587	small	0.0905794	very_small	-1.19813	large	-0.065041	very_small
808	1358.83	0.785926	medium	-1.88744	very_large	-0.476119	small	-0.429993	small	0.425943	small	0.0676421	very_small	-1.05251	large	-0.0622592	very_small
809	1359.81	0.742747	medium	-2.00372	huge	-0.465611	small	-0.385421	small	0.460085	small	0.00988516	negligible	-1.00432	large	-0.0311133	very_small
810	1360.8	0.76167	medium	-2.37229	huge	-0.522158	medium	-0.402031	small	0.479626	small	0.126381	very_small	-1.11876	large	-0.0920714	very_small
811	1361.81	0.793103	medium	-2.44858	huge	-0.557939	medium	-0.463311	small	0.483701	small	0.240377	small	-1.23671	very_large	-0.114999	very_small
812	1362.85	0.811642	large	-2.14149	huge	-0.714223	medium	-0.495042	small	0.425283	small	0.31678	small	-1.1718	large	-0.112572	very_small
813	1363.8	0.883946	large	-2.11773	huge	-0.721513	medium	-0.580015	medium	0.459305	small	0.298485	small	-1.20621	very_large	-0.0791167	very_small
814	1364.81	0.75688	medium	-0.5446	medium	-0.944602	large	-0.455599	small	0.173836	very_small	0.131012	very_small	-0.518329	medium	0.163998	very_small
815	1365.79	0.750871	medium	-0.615219	medium	-0.922573	large	-0.436116	small	0.164637	very_small	0.132913	very_small	-0.51202	medium	0.121105	very_small
816	1366.8	0.81422	large	-0.80464	large	-0.868521	large	-0.479562	small	0.241036	small	0.0221229	very_small	-0.521746	medium	0.117354	very_small
817	1367.81	0.843928	large	-1.22109	very_large	-0.866399	large	-0.489971	small	0.312276	small	0.104559	very_small	-0.748562	medium	0.0530556	very_small
818	1368.82	0.851882	large	-2.01159	huge	-0.800186	large	-0.483456	small	0.400141	small	0.248169	small	-1.05494	large	-0.0648404	very_small
819	1369.81	0.862219	large	-2.64676	huge	-1.08036	large	-0.460325	small	0.496521	small	0.443088	small	-1.35403	very_large	-0.170081	very_small
820	1370.82	0.855656	large	-2.56451	huge	-0.944898	large	-0.47022	small	0.493353	small	0.405692	small	-1.36917	very_large	-0.161049	very_small
821	1371.82	0.86718	large	-2.44692	huge	-0.814222	large	-0.477424	small	0.499863	small	0.33674	small	-1.40688	very_large	-0.129579	very_small
822	1372.79	0.840689	large	-1.87058	very_large	-0.713579	medium	-0.444047	small	0.418882	small	0.18997	very_small	-1.18031	large	-0.0648355	very_small
823	1373.77	0.783584	medium	-1.7163	very_large	-0.728464	medium	-0.413295	small	0.369527	small	0.202529	small	-1.05264	large	-0.0794088	very_small
824	1374.78	0.76252	medium	-1.98658	very_large	-0.672105	medium	-0.420306	small	0.406154	small	0.246285	small	-1.12607	large	-0.107146	very_small
825	1375.79	0.730575	medium	-2.12248	huge	-0.63932	medium	-0.397248	small	0.41607	small	0.257552	small	-1.134	large	-0.127189	very_small
826	1376.82	0.810369	large	-2.21235	huge	-0.688586	medium	-0.47882	small	0.433182	small	0.322918	small	-1.23676	very_large	-0.0816945	very_small
827	1377.82	0.82427	large	-2.58431	huge	-0.331179	small	-0.552613	medium	0.454694	small	0.349758	small	-1.38935	very_large	-0.0973824	very_small
828	1378.81	0.826585	large	-2.3139	huge	-0.455659	small	-0.534366	medium	0.448371	small	0.292799	small	-1.28867	very_large	-0.0633835	very_small
829	1379.81	0.797109	medium	-2.10525	huge	-0.528977	medium	-0.485254	small	0.451012	small	0.215071	small	-1.19769	large	-0.0774763	very_small
830	1380.83	0.755945	medium	-1.95301	very_large	-0.671117	medium	-0.44745	small	0.424653	small	0.216152	small	-1.05685	large	-0.097993	very_small
831	1381.85	0.733905	medium	-1.9243	very_large	-0.695973	medium	-0.417329	small	0.40571	small	0.215888	small	-1.01126	large	-0.078297	very_small
832	1382.83	0.81876	large	-2.38193	huge	-0.634415	medium	-0.466803	small	0.463671	small	0.263083	small	-1.23436	very_large	-0.115016	very_small
833	1383.85	0.814742	large	-2.74825	huge	-0.503615	medium	-0.483863	small	0.464911	small	0.332422	small	-1.31433	very_large	-0.0892893	very_small
834	1384.82	0.813005	large	-2.72045	huge	-0.54215	medium	-0.473962	small	0.458927	small	0.336291	small	-1.29997	very_large	-0.097932	very_small
835	1385.8	0.874528	large	-2.3424	huge	-0.589106	medium	-0.519144	medium	0.466438	small	0.196693	very_small	-1.16301	large	-0.105419	very_small
836	1386.81	0.848194	large	-2.1598	huge	-0.697815	medium	-0.476158	small	0.448269	small	0.180902	very_small	-1.09508	large	-0.104802	very_small
837	1387.79	0.778923	medium	-2.08892	huge	-0.790219	medium	-0.420875	small	0.417483	small	0.231264	small	-1.03166	large	-0.117474	very_small
838	1388.83	0.802323	large	-1.95767	very_large	-0.941685	large	-0.455863	small	0.415502	small	0.258113	small	-0.982578	large	-0.0758945	very_small
839	1389.81	0.849021	large	-2.11698	huge	-0.753421	medium	-0.472366	small	0.439513	small	0.194884	very_small	-1.07919	large	-0.0714161	very_small
840	1390.86	0.814162	large	-2.20008	huge	-0.674366	medium	-0.459722	small	0.434787	small	0.24029	small	-1.14224	large	-0.0968973	very_small
841	1391.83	0.81675	large	-2.23884	huge	-0.880952	large	-0.427999	small	0.456845	small	0.286271	small	-1.19634	large	-0.147597	very_small
842	1392.84	0.78647	medium	-2.22825	huge	-0.951359	large	-0.421439	small	0.457645	small	0.332758	small	-1.18709	large	-0.150443	very_small
843	1393.82	0.783691	medium	-2.23118	huge	-0.864826	large	-0.422669	small	0.468432	small	0.30374	small	-1.21927	very_large	-0.140213	very_small
844	1394.84	0.760254	medium	-1.92699	very_large	-0.817276	large	-0.397093	small	0.419405	small	0.264092	small	-1.15382	large	-0.0862958	very_small
845	1395.82	0.718405	medium	-1.66999	very_large	-0.723328	medium	-0.399951	small	0.370957	small	0.255516	small	-1.06858	large	-0.0832795	very_small
846	1396.82	0.715844	medium	-1.81446	very_large	-0.621706	medium	-0.411663	small	0.403025	small	0.256882	small	-1.15889	large	-0.109042	very_small
847	1397.8	0.642508	medium	-1.90663	very_large	-0.627672	medium	-0.36094	small	0.410961	small	0.259338	small	-1.09315	large	-0.124087	very_small
848	1398.9	0.747514	medium	-2.14864	huge	-0.549	medium	-0.456684	small	0.418352	small	0.326882	small	-1.24856	very_large	-0.157225	very_small
849	1399.86	0.853349	large	-2.55121	huge	-0.461278	small	-0.520005	medium	0.461156	small	0.331961	small	-1.41338	very_large	-0.112473	very_small
850	1400.74	0.587213	medium	-1.74516	very_large	-0.223424	small	-0.419196	small	0.337595	small	0.264539	small	-1.0229	large	-0.0424043	very_small
851	1400.83	0.788564	medium	-2.15108	huge	-0.409964	small	-0.46353	small	0.430505	small	0.179217	very_small	-1.17744	large	-0.0646081	very_small
852	1401.78	0.809992	large	-1.45317	very_large	-0.341892	small	-0.387515	small	0.400183	small	-0.179892	very_small	-0.913142	large	-0.0473813	very_small
853	1402.84	0.822174	large	-1.86905	very_large	-0.490286	small	-0.399441	small	0.433666	small	-0.0245345	very_small	-1.03354	large	-0.0799483	very_small
854	1403.88	0.788186	medium	-1.89737	very_large	-0.481574	small	-0.421956	small	0.415197	small	0.0881159	very_small	-1.07746	large	-0.123615	very_small
855	1404.83	0.768493	medium	-2.05043	huge	-0.577694	medium	-0.415475	small	0.437303	small	0.163449	very_small	-1.1276	large	-0.113425	very_small
856	1405.78	0.750297	medium	-2.29319	huge	-0.572055	medium	-0.424628	small	0.44706	small	0.24688	small	-1.17815	large	-0.0818834	very_small
857	1406.83	0.763771	medium	-1.82943	very_large	-0.0824032	very_small	-0.477459	small	0.292333	small	0.0767981	very_small	-0.877904	large	-0.138885	very_small
858	1407.83	0.841676	large	-1.81392	very_large	-0.195722	very_small	-0.502753	medium	0.322152	small	0.0727296	very_small	-0.980864	large	-0.110816	very_small
859	1408.84	0.883932	large	-1.84173	very_large	-0.260527	small	-0.531333	medium	0.398064	small	0.106293	very_small	-1.23483	very_large	-0.00138284	negligible
860	1409.82	0.837097	large	-1.73949	very_large	-0.328765	small	-0.497788	small	0.40176	small	0.103875	very_small	-1.19556	large	-0.00533201	negligible
861	1410.84	0.873493	large	-2.29302	huge	-0.566065	medium	-0.495225	small	0.469028	small	0.186834	very_small	-1.23986	very_large	-0.0627545	very_small
862	1411.83	0.848772	large	-2.4628	huge	-0.581496	medium	-0.468084	small	0.481327	small	0.197195	very_small	-1.23056	very_large	-0.0826918	very_small
863	1412.82	0.818451	large	-2.33286	huge	-0.562257	medium	-0.46786	small	0.468621	small	0.196729	very_small	-1.18777	large	-0.100514	very_small
864	1413.85	0.788979	medium	-1.95276	very_large	-0.511893	medium	-0.462919	small	0.412021	small	0.159241	very_small	-1.0749	large	-0.103217	very_small
865	1414.85	0.761811	medium	-2.09647	huge	-0.530806	medium	-0.419279	small	0.430409	small	0.174828	very_small	-1.12835	large	-0.130748	very_small
866	1415.84	0.783693	medium	-1.85221	very_large	-0.531578	medium	-0.415862	small	0.402272	small	0.10588	very_small	-1.05584	large	-0.104922	very_small
867	1416.88	0.73502	medium	-1.947	very_large	-0.547485	medium	-0.405732	small	0.409719	small	0.159543	very_small	-1.05036	large	-0.111974	very_small
868	1417.85	0.73313	medium	-1.88017	very_large	-0.499058	small	-0.407735	small	0.407226	small	0.167795	very_small	-1.11577	large	-0.0822445	very_small
869	1418.86	0.763656	medium	-2.04918	huge	-0.371676	small	-0.472548	small	0.441613	small	0.196409	very_small	-1.23898	very_large	-0.0909301	very_small
870	1419.85	0.836779	large	-1.58056	very_large	-0.212175	small	-0.426397	small	0.347838	small	-0.0589021	very_small	-1.02812	large	-0.0230205	very_small
871	1420.86	0.829388	large	-1.56539	very_large	-0.293474	small	-0.417801	small	0.343559	small	-0.0319787	very_small	-1.01164	large	-0.0373428	very_small
872	1421.83	0.845092	large	-1.7116	very_large	-0.472846	small	-0.463059	small	0.356568	small	0.0985251	very_small	-1.03865	large	-0.0563854	very_small
873	1422.83	0.862242	large	-2.1269	huge	-0.509795	medium	-0.453842	small	0.409551	small	0.111366	very_small	-1.08916	large	-0.0876924	very_small
874	1423.83	0.902593	large	-1.76547	very_large	-0.474984	small	-0.427965	small	0.391769	small	-0.0662178	very_small	-0.990009	large	-0.053206	very_small
875	1424.84	0.879987	large	-1.8337	very_large	-0.488066	small	-0.426186	small	0.404876	small	-0.00595396	negligible	-1.06736	large	-0.054299	very_small
876	1425.82	0.804781	large	-1.9387	very_large	-0.495975	small	-0.409618	small	0.42148	small	0.0802553	very_small	-1.11702	large	-0.0803524	very_small
877	1426.86	0.830937	large	-1.68911	very_large	-0.414789	small	-0.461319	small	0.369384	small	0.111912	very_small	-1.13279	large	-0.0954017	very_small
878	1427.81	0.801425	large	-1.90528	very_large	-0.406763	small	-0.456071	small	0.399457	small	0.156707	very_small	-1.18172	large	-0.0960393	very_small
879	1428.84	0.947911	large	-1.67115	very_large	-0.202489	small	-0.538631	medium	0.37583	small	0.0289713	very_small	-1.24808	very_large	0.0509269	very_small
880	1429.85	0.95327	large	-1.71281	very_large	-0.188623	very_small	-0.51827	medium	0.392916	small	0.00533139	negligible	-1.30415	very_large	0.0590655	very_small
881	1430.84	0.917282	large	-1.82358	very_large	-0.329134	small	-0.512752	medium	0.437012	small	0.0660058	very_small	-1.33259	very_large	0.030304	very_small
882	1431.85	0.842237	large	-1.55755	very_large	-0.274462	small	-0.436435	small	0.425972	small	-0.061001	very_small	-1.19872	large	0.0123172	very_small
883	1432.87	0.825975	large	-1.8406	very_large	-0.393047	small	-0.469653	small	0.473755	small	0.0476138	very_small	-1.23695	very_large	-0.0195362	very_small
884	1433.85	0.835071	large	-2.41974	huge	-0.634025	medium	-0.455045	small	0.511445	medium	0.209342	small	-1.31547	very_large	-0.00181086	negligible
885	1434.86	0.830154	large	-2.40058	huge	-0.630441	medium	-0.456863	small	0.506083	medium	0.214293	small	-1.30447	very_large	-0.0152016	very_small
886	1435.86	0.86015	large	-2.06417	huge	-0.527859	medium	-0.454796	small	0.450858	small	0.0946761	very_small	-1.17708	large	-0.0209607	very_small
887	1436.85	0.814658	large	-1.99269	very_large	-0.495418	small	-0.424785	small	0.437399	small	0.0905871	very_small	-1.15163	large	-0.0637885	very_small
888	1437.85	0.781944	medium	-2.11371	huge	-0.462488	small	-0.38672	small	0.414994	small	0.0858976	very_small	-1.07356	large	-0.0703144	very_small
889	1438.84	0.790339	medium	-2.12698	huge	-0.443718	small	-0.406482	small	0.412634	small	0.0950297	very_small	-1.06942	large	-0.0808319	very_small
890	1439.86	0.73457	medium	-1.89826	very_large	-0.400828	small	-0.372334	small	0.421549	small	0.0210609	very_small	-1.02028	large	-0.0632301	very_small
891	1440.87	0.77114	medium	-1.78478	very_large	-0.387606	small	-0.404806	small	0.361632	small	0.0865837	very_small	-1.04023	large	-0.0769575	very_small
892	1441.86	0.852678	large	-1.34817	very_large	-0.149048	very_small	-0.40651	small	0.249365	small	-0.097866	very_small	-0.887402	large	-0.0307981	very_small
893	1442.85	0.838256	large	-1.5902	very_large	-0.228638	small	-0.401981	small	0.32664	small	-0.0767877	very_small	-0.971779	large	-0.0598407	very_small
894	1443.88	0.827182	large	-1.66797	very_large	-0.402306	small	-0.448915	small	0.357797	small	0.0590091	very_small	-1.03079	large	-0.0773429	very_small
895	1444.84	0.859215	large	-1.66517	very_large	-0.508496	medium	-0.4483	small	0.337907	small	0.0629279	very_small	-0.96611	large	-0.0610639	very_small
896	1445.85	0.857323	large	-1.54658	very_large	-0.546341	medium	-0.415563	small	0.347947	small	-0.0107406	very_small	-0.933706	large	-0.0587791	very_small
897	1446.82	0.796653	medium	-1.64519	very_large	-0.455091	small	-0.388013	small	0.370288	small	-0.00524097	negligible	-0.975014	large	-0.0713242	very_small
898	1447.82	0.703433	medium	-1.22699	very_large	-0.0707218	very_small	-0.291124	small	0.300401	small	-0.279156	small	-0.732898	medium	-0.0509402	very_small
899	1448.83	0.740338	medium	-1.12942	large	-0.156368	very_small	-0.334853	small	0.276644	small	-0.193705	very_small	-0.781252	medium	-0.0512223	very_small
900	1449.89	0.743348	medium	-1.33925	very_large	-0.334048	small	-0.343822	small	0.311684	small	-0.0870126	very_small	-0.847365	large	-0.0519023	very_small
901	1450.86	0.89835	large	-1.23247	very_large	-0.452921	small	-0.450068	small	0.30709	small	-0.0508598	very_small	-0.94593	large	0.0578834	very_small
902	1451.83	0.908385	large	-1.34177	very_large	-0.58155	medium	-0.455376	small	0.324851	small	0.0375604	very_small	-1.03389	large	0.055341	very_small
903	1452.85	0.871881	large	-1.66348	very_large	-0.591669	medium	-0.462443	small	0.4069	small	0.111702	very_small	-1.19352	large	0.000340313	negligible
904	1453.86	0.798569	medium	-1.81636	very_large	-0.332011	small	-0.421245	small	0.412356	small	0.00800012	negligible	-1.08688	large	-0.0759248	very_small
905	1454.88	0.771066	medium	-1.93443	very_large	-0.274781	small	-0.446577	small	0.434068	small	0.0436431	very_small	-1.10597	large	-0.11286	very_small
906	1455.87	0.811282	large	-1.98072	very_large	-0.460707	small	-0.454961	small	0.474471	small	0.092285	very_small	-1.22031	very_large	-0.0279084	very_small
907	1456.86	0.791464	medium	-1.92538	very_large	-0.601492	medium	-0.442649	small	0.468027	small	0.144918	very_small	-1.19664	large	-0.0133385	very_small
908	1457.83	0.831562	large	-1.80217	very_large	-0.534347	medium	-0.430191	small	0.408598	small	0.0773174	very_small	-1.1064	large	-0.0233238	very_small
909	1458.9	0.815159	large	-1.84116	very_large	-0.384389	small	-0.436404	small	0.448556	small	0.0338151	very_small	-1.19384	large	-0.0944202	very_small
910	1459.82	0.715112	medium	0.96402	large	0.242404	small	-0.103211	very_small	-0.24645	small	-0.866356	large	0.23819	small	0.0854498	very_small
911	1460.83	0.718763	medium	0.920819	large	0.231995	small	-0.112722	very_small	-0.233472	small	-0.856966	large	0.225531	small	0.074897	very_small
912	1461.83	0.776022	medium	0.60206	medium	0.178075	very_small	-0.175574	very_small	-0.137428	very_small	-0.796225	medium	0.0518144	very_small	0.062192	very_small
913	1462.84	0.843793	large	0.00589688	negligible	0.0787919	very_small	-0.268053	small	-0.00370108	negligible	-0.610778	medium	-0.245057	small	0.0242155	very_small
914	1463.83	0.867308	large	-0.574879	medium	-0.0955796	very_small	-0.351792	small	0.150893	very_small	-0.370859	small	-0.594536	medium	0.0112316	very_small
915	1464.85	0.835463	large	-1.13915	large	-0.298835	small	-0.388397	small	0.299428	small	-0.170016	very_small	-0.857601	large	-0.0159533	very_small
916	1465.88	0.71713	medium	0.917621	large	0.136114	very_small	-0.122264	very_small	-0.153822	very_small	-0.924105	large	0.211851	small	0.127363	very_small
917	1466.54	0.076706	very_small	0.854304	large	-0.218743	small	0.0705159	very_small	-0.171378	very_small	-0.239095	small	0.397827	small	0.0357341	very_small
918	1466.83	0.736892	medium	0.884497	large	0.071637	very_small	-0.137933	very_small	-0.148159	very_small	-0.885696	large	0.191073	very_small	0.126749	very_small
919	1467.83	0.773804	medium	0.714496	medium	-0.0362626	very_small	-0.186203	very_small	-0.104338	very_small	-0.794853	medium	0.103008	very_small	0.107835	very_small
920	1468.86	0.869952	large	-0.030995	very_small	-0.169375	very_small	-0.313105	small	0.0574722	very_small	-0.547809	medium	-0.274765	small	0.0613402	very_small
921	1469.84	0.826348	large	-0.786654	medium	-0.249414	small	-0.364006	small	0.212963	small	-0.300752	small	-0.584261	medium	0.0135224	very_small
922	1470.85	0.769066	medium	-1.41654	very_large	-0.375372	small	-0.386144	small	0.347157	small	-0.0778133	very_small	-0.864916	large	-0.038055	very_small
923	1471.86	0.709169	medium	-1.65264	very_large	-0.404424	small	-0.372435	small	0.373596	small	0.0429248	very_small	-0.960328	large	-0.034458	very_small
924	1472.85	0.853111	large	-1.26559	very_large	-0.793136	medium	-0.392425	small	0.274825	small	0.0606868	very_small	-0.823945	large	0.0544321	very_small
925	1473.82	0.813243	large	-1.17097	large	-0.828865	large	-0.360987	small	0.28518	small	0.0403241	very_small	-0.809922	large	0.0580302	very_small
926	1474.84	0.756513	medium	-1.54878	very_large	-0.628917	medium	-0.358145	small	0.362478	small	0.072849	very_small	-0.984081	large	-0.00891102	negligible
927	1475.86	0.776166	medium	-1.86812	very_large	-0.415754	small	-0.383316	small	0.410172	small	0.00966894	negligible	-1.03158	large	-0.090802	very_small
928	1476.88	0.789126	medium	-1.87477	very_large	-0.291715	small	-0.41638	small	0.408621	small	0.0161174	very_small	-1.09374	large	-0.104312	very_small
929	1477.89	0.170441	very_small	0.964367	large	1.01768	large	0.180314	very_small	-0.300882	small	-0.870289	large	0.418955	small	-0.0678343	very_small
930	1478.89	0.182272	very_small	0.948995	large	1.00698	large	0.17104	very_small	-0.293961	small	-0.87028	large	0.406154	small	-0.0631431	very_small
931	1479.89	0.304521	small	0.691985	medium	0.925858	large	0.0759226	very_small	-0.210022	small	-0.847551	large	0.224229	small	-0.0499986	very_small
932	1480.9	0.521934	medium	-0.0501947	very_small	0.619903	medium	-0.117897	very_small	0.00653934	negligible	-0.637581	medium	-0.259972	small	-0.0427127	very_small
933	1481.81	0.773392	medium	0.924777	large	-0.321407	small	-0.247386	small	-0.263036	small	-0.40565	small	0.137433	very_small	0.136818	very_small
934	1482.81	0.8254	large	0.744359	medium	-0.374752	small	-0.278572	small	-0.242576	small	-0.364496	small	0.0818596	very_small	0.124694	very_small
935	1483.89	0.957952	large	-0.163788	very_small	-0.481186	small	-0.390993	small	-0.0280199	very_small	-0.204886	small	-0.365356	small	0.0825657	very_small
936	1484.91	0.887744	large	-0.973964	large	-0.43919	small	-0.414541	small	0.193525	very_small	-0.0701849	very_small	-0.754073	medium	0.00391047	negligible
937	1485.89	0.8507	large	-1.32125	very_large	-0.274516	small	-0.462496	small	0.235498	small	-0.0633392	very_small	-0.702105	medium	0.124116	very_small
938	1486.89	0.815759	large	-1.59355	very_large	-0.313554	small	-0.449697	small	0.313	small	-0.0285476	very_small	-0.806573	large	0.0809638	very_small
939	1487.81	0.831674	large	0.69651	medium	-0.463882	small	-0.302436	small	-0.126631	very_small	-0.454699	small	0.0487395	very_small	0.184399	very_small
940	1488.54	-0.125263	very_small	0.537327	medium	-0.230273	small	0.103354	very_small	-0.0973403	very_small	-0.0331958	very_small	0.353136	small	0.0272723	very_small
941	1488.82	0.820539	large	0.661698	medium	-0.500235	medium	-0.295615	small	-0.110447	very_small	-0.447177	small	0.0398142	very_small	0.156529	very_small
942	1489.82	0.854058	large	0.233103	small	-0.569763	medium	-0.337213	small	-0.0167031	very_small	-0.346635	small	-0.149906	very_small	0.108265	very_small
943	1490.03	0.724469	medium	-2.02277	huge	-0.95929	large	-0.387425	small	0.449942	small	0.259456	small	-1.02634	large	-0.141827	very_small
944	1490.91	0.912198	large	-1.63785	very_large	-0.751826	medium	-0.429069	small	0.361801	small	0.00247019	negligible	-0.886967	large	-0.0664315	very_small
945	1492	0.739239	medium	-2.11614	huge	-0.769691	medium	-0.368147	small	0.453658	small	0.159334	very_small	-1.02931	large	-0.130214	very_small
946	1492.87	0.762351	medium	-1.9629	very_large	-0.501424	medium	-0.355868	small	0.435184	small	0.0124885	very_small	-1.03488	large	-0.0699029	very_small
947	1493.89	0.530446	medium	0.384469	small	0.8307	large	-0.111102	very_small	-0.00710493	negligible	-1.04668	large	0.0630154	very_small	0.156766	very_small
948	1494.88	0.719198	medium	0.169047	very_small	0.573197	medium	-0.239824	small	0.0502396	very_small	-0.861715	large	-0.226128	small	0.205198	small
949	1495.89	0.936148	large	-0.702034	medium	-0.0166248	very_small	-0.394323	small	0.222969	small	-0.430281	small	-0.743797	medium	0.162185	very_small
950	1496.9	0.924702	large	-1.33521	very_large	-0.322817	small	-0.437174	small	0.35477	small	-0.147551	very_small	-1.04022	large	0.0692073	very_small
951	1497.94	0.870916	large	-1.8282	very_large	-0.544051	medium	-0.45062	small	0.430327	small	0.0488957	very_small	-1.13336	large	-0.0230792	very_small
952	1498.88	0.804923	large	-1.79711	very_large	-0.43475	small	-0.427302	small	0.409357	small	0.0438652	very_small	-1.07315	large	-0.0326914	very_small
953	1499.88	0.261614	small	0.878127	large	0.968902	large	-0.0265664	very_small	-0.276541	small	-0.613353	medium	0.232027	small	0.0662596	very_small
954	1500.88	0.266051	small	0.8776	large	0.969773	large	-0.0349251	very_small	-0.246139	small	-0.631029	medium	0.188145	very_small	0.0837222	very_small
955	1501.89	0.535182	medium	0.0408406	very_small	0.603308	medium	-0.230349	small	-0.0124494	very_small	-0.480202	small	-0.29216	small	0.0682474	very_small
956	1502.9	0.675385	medium	-0.853202	large	0.16766	very_small	-0.337404	small	0.263391	small	-0.326369	small	-0.716233	medium	0.0203448	very_small
957	1503.92	0.894687	large	-0.301046	small	-0.917027	large	-0.373406	small	0.0554418	very_small	-0.0237728	very_small	-0.467977	small	0.0268973	very_small
958	1504.9	0.908685	large	-0.421657	small	-1.01161	large	-0.384768	small	0.0509527	very_small	0.053434	very_small	-0.485664	small	0.0055124	negligible
959	1506.01	0.972198	large	-1.3679	very_large	-0.527303	medium	-0.533151	medium	0.36062	small	0.0438014	very_small	-1.14534	large	-0.0308971	very_small
960	1507.01	0.881073	large	-1.3769	very_large	-0.39598	small	-0.494574	small	0.38346	small	0.0209119	very_small	-1.16486	large	-0.023789	very_small
961	1507.87	0.826495	large	-1.61036	very_large	-0.446946	small	-0.450467	small	0.36188	small	0.0328734	very_small	-0.971981	large	0.0320652	very_small
962	1508.86	0.542664	medium	-0.00725532	negligible	-0.00139015	negligible	-0.127346	very_small	0.32921	small	-1.00494	large	-0.128298	very_small	0.100364	very_small
963	1509.84	0.723741	medium	0.439856	small	-0.595436	medium	-0.217987	small	0.114483	very_small	-0.660556	medium	-0.0208109	very_small	0.105575	very_small
964	1510.85	0.655017	medium	0.412168	small	-0.582738	medium	-0.171163	very_small	0.155489	very_small	-0.725305	medium	0.0187257	very_small	0.0872765	very_small
965	1511.86	0.676012	medium	-0.0510494	very_small	-0.57661	medium	-0.201892	small	0.24481	small	-0.630161	medium	-0.177852	very_small	0.0479437	very_small
966	1512.91	0.724513	medium	-0.930374	large	-0.599801	medium	-0.289397	small	0.40374	small	-0.382129	small	-0.582624	medium	-0.00390378	negligible
967	1513.98	0.778373	medium	-1.75358	very_large	-0.554153	medium	-0.387815	small	0.49503	small	-0.10196	very_small	-0.97578	large	-0.0526976	very_small
968	1514.92	0.617323	medium	-1.03949	large	0.0193439	very_small	-0.209844	small	0.503385	medium	-0.732669	medium	-0.606978	medium	-0.0612329	very_small
969	1515.88	0.540504	medium	-0.110952	very_small	0.722174	medium	-0.163667	very_small	0.19718	very_small	-0.996628	large	-0.201237	small	0.096044	very_small
970	1516.87	0.722099	medium	-0.505941	medium	0.411259	small	-0.284655	small	0.246185	small	-0.728426	medium	-0.498264	small	0.103059	very_small
971	1517.88	0.835741	large	-0.90321	large	0.00995775	negligible	-0.357966	small	0.312834	small	-0.461463	small	-0.755047	medium	0.0866194	very_small
972	1518.88	0.79125	medium	-0.991058	large	-0.110091	very_small	-0.360167	small	0.356637	small	-0.368018	small	-0.821696	large	0.0778317	very_small
973	1519.88	0.781494	medium	-1.34373	very_large	-0.216566	small	-0.375018	small	0.420962	small	-0.227537	small	-0.989915	large	0.0497438	very_small
974	1520.9	0.797919	medium	-1.82935	very_large	-0.291073	small	-0.410244	small	0.451644	small	-0.0264659	very_small	-1.18411	large	-0.0246104	very_small
975	1521.92	0.501125	medium	-0.197559	very_small	0.380289	small	-0.288081	small	-0.0151003	very_small	-0.178702	very_small	-0.365764	small	0.12424	very_small
976	1522.92	0.502324	medium	-0.178336	very_small	0.306955	small	-0.26691	small	-0.0271013	very_small	-0.154878	very_small	-0.375369	small	0.0932873	very_small
977	1523.9	0.611312	medium	-0.756104	medium	0.0116149	very_small	-0.347029	small	0.137228	very_small	-0.0465826	very_small	-0.642214	medium	0.0149083	very_small
978	1524.88	0.673487	medium	-1.43227	very_large	-0.215922	small	-0.371222	small	0.351976	small	-0.00872133	negligible	-0.958364	large	-0.0199892	very_small
979	1525.89	0.717226	medium	-1.52134	very_large	-0.334425	small	-0.370874	small	0.401898	small	-0.045012	very_small	-0.996418	large	-0.00974325	negligible
980	1526.89	0.726412	medium	-1.64933	very_large	-0.354646	small	-0.367527	small	0.40745	small	-0.0302217	very_small	-1.00323	large	-0.0293816	very_small
981	1527.9	0.797153	medium	-1.9923	very_large	-0.322157	small	-0.411619	small	0.445167	small	0.0360075	very_small	-1.19953	large	-0.0482823	very_small
982	1528.92	0.752068	medium	-1.80366	very_large	-0.230399	small	-0.374654	small	0.434232	small	-0.0513419	very_small	-1.12232	large	-0.0658527	very_small
983	1529.93	0.446989	small	-0.760462	medium	-0.154092	very_small	-0.114054	very_small	0.215056	small	-0.351642	small	-0.309343	small	-0.0179547	very_small
984	1530.88	0.431762	small	-0.0793552	very_small	0.0470508	very_small	-0.0340674	very_small	0.287103	small	-0.966942	large	-0.0390204	very_small	0.0711561	very_small
985	1531.87	0.539501	medium	0.0440643	very_small	-0.063944	very_small	-0.0822668	very_small	0.296848	small	-1.03163	large	-0.0651005	very_small	0.0917	very_small
986	1532.9	0.63231	medium	-0.0752152	very_small	-0.326176	small	-0.166603	very_small	0.310617	small	-0.827148	large	-0.190113	very_small	0.0804817	very_small
987	1533.84	0.505692	medium	0.515018	medium	0.208141	small	-0.121941	very_small	0.224797	small	-1.13383	large	0.0421465	very_small	0.119798	very_small
988	1534.92	0.595652	medium	0.031148	very_small	0.09418	very_small	-0.194783	very_small	0.282067	small	-0.917207	large	-0.193965	very_small	0.0865785	very_small
989	1535.88	0.684077	medium	-0.550275	medium	0.0361798	very_small	-0.290894	small	0.348968	small	-0.648117	medium	-0.515819	medium	0.0724122	very_small
990	1536.95	0.709078	medium	-1.0639	large	-0.105252	very_small	-0.369648	small	0.416143	small	-0.355491	small	-0.788801	medium	0.0180648	very_small
991	1537.89	0.665911	medium	-0.509973	medium	0.25318	small	-0.38028	small	0.235332	small	-0.479278	small	-0.456976	small	0.1998	very_small
992	1538.92	0.734488	medium	-0.942622	large	0.01106	very_small	-0.435661	small	0.297724	small	-0.254978	small	-0.702877	medium	0.138795	very_small
993	1539.87	0.718783	medium	-1.20208	very_large	-0.191926	very_small	-0.391462	small	0.318742	small	-0.133975	very_small	-0.78748	medium	0.089473	very_small
994	1540.87	0.694553	medium	-1.34125	very_large	-0.29986	small	-0.375134	small	0.357627	small	-0.0695994	very_small	-0.862247	large	0.0499133	very_small
995	1541.9	0.698826	medium	-1.47285	very_large	-0.293854	small	-0.382449	small	0.381436	small	-0.0226777	very_small	-0.967393	large	0.00455429	negligible
996	1542.93	0.856551	large	-2.21677	huge	-0.823829	large	-0.416759	small	0.490105	small	0.257572	small	-1.40995	very_large	-0.0716812	very_small
997	1543.91	0.795526	medium	-1.38407	very_large	-0.555159	medium	-0.389008	small	0.286595	small	0.163765	very_small	-1.08443	large	0.0261219	very_small
998	1544.9	0.611942	medium	-0.587359	medium	0.0473476	very_small	-0.260326	small	0.246545	small	-0.376558	small	-0.618859	medium	0.0674962	very_small
999	1545.93	0.607655	medium	-0.549709	medium	0.321372	small	-0.214659	small	0.27416	small	-0.625462	medium	-0.569458	medium	0.0624711	very_small
1000	1546.83	0.412241	small	-0.142943	very_small	0.148663	very_small	-0.0940093	very_small	0.207947	small	-0.655643	medium	-0.202574	small	0.112597	very_small
1001	1546.95	0.142658	very_small	1.00691	large	0.908975	large	0.213848	small	0.124966	very_small	-1.71443	very_large	0.449801	small	0.168162	very_small
1002	1547.95	0.162907	very_small	0.978681	large	0.913946	large	0.197491	very_small	0.125576	very_small	-1.67584	very_large	0.399854	small	0.173409	very_small
1003	1548.95	0.234538	small	0.790087	medium	0.878832	large	0.130881	very_small	0.163373	very_small	-1.57605	very_large	0.255722	small	0.154215	very_small
1004	1549.93	0.4916	small	0.167138	very_small	0.607873	medium	-0.0546659	very_small	0.259321	small	-1.25614	very_large	-0.147417	very_small	0.101814	very_small
1005	1550.82	0.445699	small	0.152621	very_small	0.236186	small	-0.0572266	very_small	0.161634	very_small	-0.88009	large	-0.0504737	very_small	-0.0110947	very_small
1006	1550.96	0.822879	large	-0.697792	medium	0.285787	small	-0.302632	small	0.249831	small	-0.563805	medium	-0.787086	medium	0.060109	very_small
1007	1552.01	0.844203	large	-1.33368	very_large	-0.0987689	very_small	-0.385619	small	0.282738	small	-0.121581	very_small	-1.01254	large	0.0130763	very_small
1008	1552.86	0.606964	medium	-0.316776	small	-0.249704	small	-0.219481	small	0.347886	small	-0.658555	medium	-0.359624	small	0.123521	very_small
1009	1553.89	0.585402	medium	0.0648732	very_small	0.190937	very_small	-0.262652	small	0.308008	small	-0.842872	large	-0.300561	small	0.183819	very_small
1010	1554.9	0.721271	medium	-0.273258	small	0.0259869	very_small	-0.423813	small	0.218929	small	-0.496884	small	-0.329743	small	0.314205	small
1011	1555.81	0.319111	small	0.777653	medium	0.00326982	negligible	-0.183426	very_small	0.129983	very_small	-0.646806	medium	0.132913	very_small	0.170707	very_small
1012	1555.9	0.746969	medium	-0.295671	small	-0.0942831	very_small	-0.455579	small	0.23732	small	-0.430769	small	-0.38227	small	0.290436	small
1013	1556.81	0.285817	small	0.661224	medium	-0.0503358	very_small	-0.167959	very_small	0.129364	very_small	-0.551851	medium	0.102601	very_small	0.133149	very_small
1014	1556.91	0.766185	medium	-0.717196	medium	-0.197257	very_small	-0.445519	small	0.303215	small	-0.299329	small	-0.609504	medium	0.186707	very_small
1015	1557.81	0.323934	small	0.185432	very_small	-0.176948	very_small	-0.191718	very_small	0.158867	very_small	-0.326529	small	-0.120823	very_small	0.104948	very_small
1016	1557.92	0.786733	medium	-1.30615	very_large	-0.35687	small	-0.447668	small	0.381905	small	-0.069127	very_small	-0.941313	large	0.0764463	very_small
1017	1558.94	0.719352	medium	-1.65044	very_large	-0.369257	small	-0.40773	small	0.423944	small	0.0358269	very_small	-1.06331	large	0.0116637	very_small
1018	1559.94	0.732411	medium	-1.45091	very_large	-0.292095	small	-0.426489	small	0.375851	small	0.0114605	very_small	-1.00575	large	0.0715728	very_small
1019	1560.94	0.694754	medium	-1.42582	very_large	-0.220575	small	-0.395834	small	0.388595	small	-0.0648704	very_small	-0.944154	large	0.0600683	very_small
1020	1561.95	0.212507	small	0.639916	medium	0.818164	large	0.073344	very_small	0.28973	small	-1.51768	very_large	0.120321	very_small	0.124341	very_small
1021	1562.95	0.216899	small	1.10522	large	0.904717	large	0.171926	very_small	0.0629294	very_small	-1.67351	very_large	0.456983	small	0.150089	very_small
1022	1563.95	0.220842	small	1.12007	large	0.915859	large	0.162733	very_small	0.053369	very_small	-1.65465	very_large	0.458576	small	0.143918	very_small
1023	1564.13	0.263088	small	0.806539	large	0.616346	medium	0.0550343	very_small	0.0775667	very_small	-1.21943	very_large	0.308035	small	0.128659	very_small
1024	1564.85	0.417171	small	-0.57862	medium	-0.353667	small	-0.201274	small	0.239729	small	-0.0640441	very_small	-0.563958	medium	0.0129997	very_small
1025	1564.94	0.30189	small	0.900778	large	0.844875	large	0.0890907	very_small	0.0978823	very_small	-1.53484	very_large	0.301132	small	0.118344	very_small
1026	1565.93	0.553795	medium	0.0973016	very_small	0.50044	medium	-0.112278	very_small	0.217548	small	-1.06059	large	-0.217731	small	0.0873239	very_small
1027	1566.93	0.737971	medium	-1.04415	large	0.19999	very_small	-0.309832	small	0.372003	small	-0.502055	medium	-0.83914	large	0.0704071	very_small
1028	1567.93	0.729144	medium	-1.12994	large	0.217754	small	-0.321788	small	0.34672	small	-0.395378	small	-0.900587	large	0.0820636	very_small
1029	1568.93	0.194532	very_small	1.01002	large	0.767579	medium	0.0335273	very_small	0.126015	very_small	-1.31703	very_large	0.323151	small	0.311158	small
1030	1569.93	0.253701	small	0.917159	large	0.737319	medium	-0.00585877	negligible	0.141178	very_small	-1.2648	very_large	0.21818	small	0.322754	small
1031	1570.93	0.403615	small	0.440592	small	0.652236	medium	-0.122909	very_small	0.221159	small	-1.07375	large	-0.106151	very_small	0.258029	small
1032	1571.97	0.608031	medium	-0.378938	small	0.332146	small	-0.273973	small	0.310584	small	-0.650674	medium	-0.576254	medium	0.120291	very_small
1033	1573	0.778156	medium	-1.13848	large	0.0160951	very_small	-0.429468	small	0.306892	small	-0.108803	very_small	-1.04156	large	0.0292182	very_small
1034	1573.88	0.720567	medium	-1.21668	very_large	-0.322404	small	-0.359161	small	0.313209	small	-0.0838658	very_small	-0.832347	large	0.0206955	very_small
1035	1574.99	0.728606	medium	-1.36101	very_large	-0.40635	small	-0.415229	small	0.391194	small	0.0358209	very_small	-1.05736	large	0.0136256	very_small
1036	1575.9	0.628976	medium	-0.655968	medium	-0.248312	small	-0.394755	small	0.354008	small	-0.213542	small	-0.707016	medium	0.161541	very_small
1037	1576.91	0.633387	medium	-0.642499	medium	-0.209963	small	-0.329277	small	0.0278799	very_small	0.0503095	very_small	-0.477207	small	0.445389	small
1038	1577.92	0.642433	medium	-0.693232	medium	-0.260143	small	-0.327373	small	0.033777	very_small	0.0705593	very_small	-0.495694	small	0.397129	small
1039	1578.94	0.745677	medium	-1.11007	large	-0.23926	small	-0.384211	small	0.20672	small	-0.00639211	negligible	-0.786521	medium	0.211035	small
1040	1579.94	0.725407	medium	-1.47557	very_large	-0.274566	small	-0.395603	small	0.346938	small	0.00482205	negligible	-0.96739	large	0.0452751	very_small
1041	1580.92	0.483841	small	0.673257	medium	0.346208	small	-0.0666437	very_small	0.173339	very_small	-1.28419	very_large	0.15429	very_small	0.10655	very_small
1042	1581.92	0.504275	medium	0.602345	medium	0.295269	small	-0.0820591	very_small	0.186504	very_small	-1.24332	very_large	0.117332	very_small	0.0899368	very_small
1043	1582.95	0.571377	medium	0.184866	very_small	0.164779	very_small	-0.157466	very_small	0.248686	small	-1.00742	large	-0.109009	very_small	0.0531601	very_small
1044	1583.93	0.372877	small	0.407698	small	0.46959	small	-0.12595	very_small	0.30807	small	-1.08995	large	-0.0936985	very_small	0.192678	very_small
1045	1584.93	0.250053	small	1.18572	large	0.6747	medium	-0.0155841	very_small	0.0595303	very_small	-1.23362	very_large	0.369571	small	0.304166	small
1046	1585.93	0.449568	small	1.20027	very_large	0.684173	medium	0.00260216	negligible	-0.0680659	very_small	-1.33674	very_large	0.36	small	0.242099	small
1047	1586.92	0.508357	medium	1.09647	large	0.629595	medium	-0.0206459	very_small	-0.0702501	very_small	-1.29002	very_large	0.303409	small	0.193262	very_small
1048	1587.92	0.572315	medium	0.848162	large	0.499139	small	-0.0843897	very_small	-0.0152947	very_small	-1.16182	large	0.165028	very_small	0.143062	very_small
1049	1588.1	0.478868	small	0.317149	small	0.165647	very_small	-0.130673	very_small	0.0710875	very_small	-0.674836	medium	-0.0644902	very_small	0.0793063	very_small
1050	1588.93	0.708003	medium	0.102014	very_small	0.263662	small	-0.231376	small	0.137394	very_small	-0.830409	large	-0.251687	small	0.0991716	very_small
1051	1589.95	0.816197	large	-1.12776	large	0.0906887	very_small	-0.408103	small	0.33713	small	-0.313642	small	-0.923705	large	0.0480217	very_small
1052	1590.91	0.428877	small	0.371764	small	0.304676	small	-0.261796	small	0.226499	small	-0.70828	medium	-0.17018	very_small	0.283647	small
1053	1591.91	0.455698	small	0.351728	small	0.259582	small	-0.271951	small	0.230166	small	-0.669558	medium	-0.239365	small	0.296876	small
1054	1592.95	0.653933	medium	-0.596469	medium	0.0461581	very_small	-0.404364	small	0.356918	small	-0.333041	small	-0.7814	medium	0.162954	very_small
1055	1593.94	0.711299	medium	-1.07461	large	-0.186549	very_small	-0.413998	small	0.394787	small	-0.146034	very_small	-0.967583	large	0.0490669	very_small
1056	1594.97	0.722627	medium	-1.38577	very_large	-0.251672	small	-0.419736	small	0.367829	small	0.0218498	very_small	-1.05573	large	-0.0232371	very_small
1057	1595.99	0.684105	medium	-1.52321	very_large	-0.297427	small	-0.413793	small	0.375806	small	0.107994	very_small	-1.08462	large	-0.0409242	very_small
1058	1596.9	0.591141	medium	-1.41832	very_large	-0.331083	small	-0.333832	small	0.396851	small	0.0109756	very_small	-0.933185	large	-0.0109977	very_small
1059	1597.93	0.609469	medium	-1.25996	very_large	-0.279357	small	-0.357511	small	0.37512	small	-0.0351245	very_small	-0.875658	large	0.00354184	negligible
1060	1598.93	0.633499	medium	-1.35995	very_large	-0.314333	small	-0.315739	small	0.167682	very_small	0.174246	very_small	-0.767998	medium	0.211646	small
1061	1599.95	0.667004	medium	-1.3837	very_large	-0.240384	small	-0.318311	small	0.246153	small	0.0443746	very_small	-0.861106	large	0.200613	small
1062	1600.94	0.654856	medium	-1.16963	large	-0.122552	very_small	-0.282419	small	0.32825	small	-0.184495	very_small	-0.884191	large	0.175848	very_small
1063	1601.95	0.719985	medium	-1.45939	very_large	-0.0499006	very_small	-0.348523	small	0.411708	small	-0.183003	very_small	-1.06627	large	0.0646777	very_small
1064	1602.95	0.619597	medium	0.116354	very_small	-0.0430954	very_small	-0.263165	small	0.255283	small	-0.746809	medium	-0.230395	small	0.155853	very_small
1065	1603.91	0.633919	medium	0.0847296	very_small	-0.0745464	very_small	-0.277819	small	0.248501	small	-0.699965	medium	-0.252133	small	0.122291	very_small
1066	1604.96	0.687591	medium	-0.467552	small	-0.069956	very_small	-0.321198	small	0.279228	small	-0.498626	small	-0.481281	small	0.0498092	very_small
1067	1605.97	0.601336	medium	-0.487163	small	0.0957971	very_small	-0.334064	small	0.31275	small	-0.443158	small	-0.578422	medium	0.0885269	very_small
1068	1606.94	0.394799	small	0.746693	medium	0.0596213	very_small	-0.247492	small	0.0965535	very_small	-0.576399	medium	0.0412484	very_small	0.244538	small
1069	1607.77	-0.0284665	very_small	-0.0139652	very_small	-0.103995	very_small	0.0429427	very_small	0.0209285	very_small	-0.0165651	very_small	0.0308789	very_small	0.00351001	negligible
1070	1607.81	0.140511	very_small	-0.265934	small	-0.0795975	very_small	-0.0387261	very_small	0.0756834	very_small	-0.0725897	very_small	-0.149862	very_small	0.0359648	very_small
1071	1607.91	0.568176	medium	1.12155	large	0.188833	very_small	-0.219667	small	-0.0781937	very_small	-0.751602	medium	0.132693	very_small	0.326571	small
1072	1608.91	0.645508	medium	0.950256	large	0.146771	very_small	-0.257662	small	-0.0663168	very_small	-0.706293	medium	0.0401271	very_small	0.287558	small
1073	1609.96	0.711388	medium	0.452725	small	-0.0310829	very_small	-0.319458	small	0.0439783	very_small	-0.557508	medium	-0.188493	very_small	0.207655	small
1074	1610.99	0.745979	medium	-0.42905	small	-0.177236	very_small	-0.390905	small	0.220834	small	-0.28591	small	-0.610227	medium	0.0796411	very_small
1075	1612	0.759046	medium	-1.27478	very_large	-0.193071	very_small	-0.459995	small	0.361041	small	-0.00901284	negligible	-1.05908	large	0.0163504	very_small
1076	1612.98	0.533324	medium	-0.248897	small	-0.262805	small	-0.309293	small	0.320881	small	-0.392654	small	-0.417008	small	0.145439	very_small
1077	1613.98	0.605562	medium	-0.461586	small	-0.215542	small	-0.365912	small	0.358533	small	-0.352943	small	-0.577144	medium	0.127613	very_small
1078	1614.93	0.716642	medium	-1.08941	large	-0.253445	small	-0.421644	small	0.411106	small	-0.170077	very_small	-0.901685	large	0.104098	very_small
1079	1615.96	0.829097	large	-1.74898	very_large	-0.124058	very_small	-0.443674	small	0.447587	small	-0.10418	very_small	-1.17913	large	0.0126634	very_small
1080	1616.97	0.8111	large	-1.72766	very_large	-0.047183	very_small	-0.429725	small	0.415975	small	-0.0854201	very_small	-1.19076	large	0.00950231	negligible
1081	1617.97	0.723797	medium	-1.57614	very_large	-0.097113	very_small	-0.401109	small	0.412842	small	-0.0448568	very_small	-1.15022	large	-0.0127589	very_small
1082	1618.97	0.659843	medium	-1.45715	very_large	-0.102146	very_small	-0.358435	small	0.388047	small	-0.0661353	very_small	-1.02946	large	-0.0261558	very_small
1083	1619.93	0.373325	small	0.21506	small	0.488175	small	-0.0645918	very_small	0.354089	small	-1.21591	very_large	-0.104708	very_small	0.0508939	very_small
1084	1620.94	0.418668	small	0.0598416	very_small	0.505395	medium	-0.079476	very_small	0.325378	small	-1.14811	large	-0.144267	very_small	0.0428928	very_small
1085	1621.98	0.568227	medium	-0.496868	small	0.322351	small	-0.215266	small	0.357964	small	-0.767874	medium	-0.492339	small	0.0235469	very_small
1086	1622.95	0.62441	medium	-0.952128	large	0.106381	very_small	-0.283747	small	0.388019	small	-0.453031	small	-0.745811	medium	0.0324548	very_small
1087	1623.95	0.671285	medium	-1.14908	large	0.0149241	very_small	-0.333349	small	0.384885	small	-0.308672	small	-0.848815	large	0.040722	very_small
1088	1624.95	0.690259	medium	-0.692596	medium	-0.227232	small	-0.363811	small	0.347061	small	-0.340129	small	-0.653542	medium	0.0843755	very_small
1089	1625.97	0.767399	medium	-1.02564	large	-0.216514	small	-0.391099	small	0.370556	small	-0.265456	small	-0.837243	large	0.0576233	very_small
1090	1626.97	0.732537	medium	-0.982869	large	-0.0692145	very_small	-0.335885	small	0.386575	small	-0.427933	small	-0.757908	medium	0.0264968	very_small
1091	1627.97	0.690388	medium	-0.687317	medium	-0.106085	very_small	-0.314757	small	0.393527	small	-0.527861	medium	-0.642002	medium	0.0429779	very_small
1092	1628.91	0.728827	medium	-1.02622	large	-0.0985414	very_small	-0.414396	small	0.406661	small	-0.275194	small	-0.879836	large	-0.0331548	very_small
1093	1629.91	0.737105	medium	0.257505	small	-0.351971	small	-0.376564	small	0.0290198	very_small	-0.225591	small	-0.345896	small	0.231688	small
1094	1630.91	0.714076	medium	0.317709	small	-0.449408	small	-0.361566	small	-0.0036494	negligible	-0.174037	very_small	-0.284962	small	0.190621	very_small
1095	1631.96	0.743408	medium	-0.171222	very_small	-0.388078	small	-0.371253	small	0.124555	very_small	-0.210278	small	-0.461616	small	0.136307	very_small
1096	1632.97	0.724068	medium	-0.638317	medium	-0.296651	small	-0.367598	small	0.245338	small	-0.20266	small	-0.65859	medium	0.0414436	very_small
1097	1633.97	0.709158	medium	-1.07266	large	-0.179265	very_small	-0.389505	small	0.330727	small	-0.111376	very_small	-0.909229	large	-0.00538304	negligible
1098	1634.97	0.72509	medium	-1.29343	very_large	-0.191443	very_small	-0.398926	small	0.3956	small	-0.128902	very_small	-0.974965	large	-0.0154011	very_small
1099	1635.99	0.7103	medium	-1.3879	very_large	-0.195815	very_small	-0.400081	small	0.403174	small	-0.100543	very_small	-0.975671	large	-0.0422135	very_small
1100	1636.96	0.852494	large	-1.23598	very_large	-0.204846	small	-0.430233	small	0.238936	small	-0.0271409	very_small	-0.941904	large	-0.0351367	very_small
1101	1638	0.906735	large	-0.986505	large	-0.198612	very_small	-0.444314	small	0.178178	very_small	-0.0956965	very_small	-0.820151	large	0.00944915	negligible
1102	1638.96	0.803109	large	-1.06949	large	-0.168468	very_small	-0.419207	small	0.259131	small	-0.114907	very_small	-0.84607	large	-0.00170289	negligible
1103	1639.99	0.669335	medium	-1.15404	large	-0.157371	very_small	-0.358938	small	0.320069	small	-0.0942171	very_small	-0.876502	large	0.00897855	negligible
1104	1641.01	0.622152	medium	-1.2366	very_large	-0.166294	very_small	-0.333298	small	0.327087	small	-0.0629238	very_small	-0.868146	large	-0.0150153	very_small
1105	1641.93	0.507698	medium	-0.364022	small	0.116936	very_small	-0.249531	small	0.358928	small	-0.615594	medium	-0.442494	small	0.0743896	very_small
1106	1642.99	0.587885	medium	-0.79915	medium	0.0669195	very_small	-0.295668	small	0.389997	small	-0.478739	small	-0.629517	medium	0.0495009	very_small
1107	1643.93	0.645203	medium	-0.923301	large	-0.0164859	very_small	-0.3311	small	0.41005	small	-0.422172	small	-0.720142	medium	0.0237415	very_small
1108	1644.94	0.727696	medium	-1.26038	very_large	-0.132467	very_small	-0.37205	small	0.426828	small	-0.288066	small	-0.88057	large	0.0142226	very_small
1109	1645.96	0.743916	medium	-1.37233	very_large	-0.157138	very_small	-0.406629	small	0.405427	small	-0.142418	very_small	-0.997361	large	0.0312553	very_small
1110	1646.96	0.785243	medium	-1.32922	very_large	-0.187187	very_small	-0.402878	small	0.371895	small	-0.17158	very_small	-0.936128	large	0.0150343	very_small
1111	1647.97	0.791499	medium	-1.44897	very_large	-0.168965	very_small	-0.394141	small	0.368647	small	-0.157384	very_small	-0.95494	large	0.0041045	negligible
1112	1648.99	0.799825	medium	-0.897203	large	-0.200995	small	-0.349402	small	0.302022	small	-0.353146	small	-0.704828	medium	0.00571388	negligible
1113	1649.96	0.766446	medium	-0.746881	medium	-0.230472	small	-0.340334	small	0.299819	small	-0.371723	small	-0.652185	medium	-0.00840824	negligible
1114	1650.99	0.813075	large	-1.07739	large	-0.196946	very_small	-0.44292	small	0.310963	small	-0.152215	very_small	-0.865419	large	-0.0238581	very_small
1115	1651.99	0.838171	large	-0.944806	large	-0.0273806	very_small	-0.435181	small	0.249021	small	-0.22851	small	-0.801856	large	0.0331116	very_small
1116	1652.99	0.853545	large	-0.84674	large	-0.0134559	very_small	-0.377655	small	0.181105	very_small	-0.248763	small	-0.776289	medium	0.0279721	very_small
1117	1653.97	0.750493	medium	-0.628308	medium	-0.0651705	very_small	-0.319492	small	0.247416	small	-0.416084	small	-0.614178	medium	0.0582881	very_small
1118	1654.98	0.657431	medium	-0.5932	medium	-0.0257791	very_small	-0.281795	small	0.277439	small	-0.449686	small	-0.565755	medium	0.0597112	very_small
1119	1655.97	0.813963	large	0.393687	small	-0.0518745	very_small	-0.216294	small	-0.160683	very_small	-0.541334	medium	-0.042258	very_small	0.049067	very_small
1120	1656.98	0.880574	large	0.120515	very_small	-0.173554	very_small	-0.271104	small	-0.110215	very_small	-0.418444	small	-0.205769	small	0.00605922	negligible
1121	1658	0.871647	large	-0.501009	medium	-0.22633	small	-0.335852	small	0.0745011	very_small	-0.278633	small	-0.520813	medium	-0.0153862	very_small
1122	1658.99	0.889071	large	-0.658637	medium	-0.237813	small	-0.398768	small	0.184057	very_small	-0.259144	small	-0.691663	medium	0.0129425	very_small
1123	1659.96	0.884277	large	-0.917456	large	-0.199682	very_small	-0.425539	small	0.239361	small	-0.194264	very_small	-0.828462	large	0.0224865	very_small
1124	1660.96	0.783838	medium	-1.05468	large	-0.152953	very_small	-0.395278	small	0.278483	small	-0.16754	very_small	-0.829659	large	-0.00351291	negligible
1125	1662.06	0.645556	medium	-1.16271	large	-0.256975	small	-0.387159	small	0.345683	small	-0.0208112	very_small	-0.892928	large	0.00609567	negligible
1126	1663.04	0.674264	medium	-1.32703	very_large	-0.281796	small	-0.387063	small	0.373976	small	-0.0213485	very_small	-0.951004	large	-0.00617592	negligible
1127	1663.92	0.596155	medium	-0.843405	large	-0.18696	very_small	-0.335292	small	0.344344	small	-0.221423	small	-0.6936	medium	0.043334	very_small
1128	1664.98	0.730992	medium	-0.950544	large	-0.15045	very_small	-0.369573	small	0.348603	small	-0.299393	small	-0.763983	medium	0.0300311	very_small
1129	1666.02	0.722636	medium	-1.01065	large	-0.119208	very_small	-0.369578	small	0.323084	small	-0.255843	small	-0.757643	medium	-0.0267745	very_small
1130	1666.94	0.729833	medium	-0.912472	large	-0.00335707	negligible	-0.318477	small	0.226462	small	-0.303593	small	-0.654959	medium	-0.0160969	very_small
1131	1668.01	0.71013	medium	-1.00403	large	-0.00383245	negligible	-0.352954	small	0.224197	small	-0.182052	very_small	-0.722209	medium	-0.0342667	very_small
1132	1668.96	0.717436	medium	-1.10407	large	-0.0595533	very_small	-0.356867	small	0.258547	small	-0.167959	very_small	-0.769027	medium	0.000490497	negligible
1133	1669.98	0.71581	medium	0.455207	small	0.505327	medium	-0.23456	small	-0.0831642	very_small	-0.821562	large	0.0041066	negligible	0.149409	very_small
1134	1670.98	0.472753	small	0.789281	medium	0.651082	medium	-0.128796	very_small	-0.0301926	very_small	-1.01042	large	0.204193	small	0.161102	very_small
1135	1671.97	0.492613	small	0.549712	medium	0.539734	medium	-0.172626	very_small	0.0562594	very_small	-0.90958	large	0.0400619	very_small	0.135397	very_small
1136	1672.96	0.615179	medium	-0.0446172	very_small	0.288869	small	-0.282052	small	0.176779	very_small	-0.651456	medium	-0.312455	small	0.0716148	very_small
1137	1673.96	0.650048	medium	-0.486761	small	0.146765	very_small	-0.334788	small	0.226216	small	-0.428544	small	-0.510796	medium	0.0610733	very_small
1138	1674.97	0.736349	medium	-0.613279	medium	0.0428778	very_small	-0.365174	small	0.219639	small	-0.346719	small	-0.626338	medium	0.0485611	very_small
1139	1675.96	0.737121	medium	-0.84089	large	-0.0751044	very_small	-0.362537	small	0.280314	small	-0.298584	small	-0.707266	medium	0.0387661	very_small
1140	1676.96	0.734201	medium	-0.807061	large	-0.0595445	very_small	-0.368149	small	0.217507	small	-0.224142	small	-0.678024	medium	0.0408185	very_small
1141	1677.97	0.852479	large	0.0550676	very_small	-0.450814	small	-0.335618	small	-0.075904	very_small	-0.19388	very_small	-0.276728	small	0.0650025	very_small
1142	1679	0.874267	large	-0.306446	small	-0.474887	small	-0.351243	small	-0.00505745	negligible	-0.119692	very_small	-0.452907	small	0.0225007	very_small
1143	1680.01	0.779805	medium	-0.794851	medium	-0.322438	small	-0.359932	small	0.156146	very_small	-0.0776959	very_small	-0.692546	medium	-0.00379994	negligible
1144	1680.99	0.849638	large	-0.722929	medium	-0.340351	small	-0.4274	small	0.208209	small	-0.132891	very_small	-0.75005	medium	0.0696753	very_small
1145	1681.96	0.835082	large	-0.941379	large	-0.262474	small	-0.451126	small	0.246745	small	-0.0928366	very_small	-0.82788	large	0.055966	very_small
1146	1682.97	0.756441	medium	-1.05223	large	-0.189897	very_small	-0.427591	small	0.27414	small	-0.0837495	very_small	-0.821448	large	0.023432	very_small
1147	1683.99	0.700441	medium	0.0643156	very_small	0.445674	small	-0.342527	small	0.0151074	very_small	-0.585465	medium	-0.196261	very_small	-0.0665402	very_small
1148	1684.98	0.71039	medium	-0.0226574	very_small	0.391589	small	-0.339607	small	0.0446888	very_small	-0.571443	medium	-0.252093	small	-0.0773953	very_small
1149	1686	0.818275	large	0.0220266	very_small	0.0580807	very_small	-0.367749	small	-0.0172452	very_small	-0.400101	small	-0.305029	small	0.0395296	very_small
1150	1686.94	0.724404	medium	0.112164	very_small	0.0831955	very_small	-0.292558	small	0.0701164	very_small	-0.595294	medium	-0.229482	small	0.081238	very_small
1151	1687.94	0.656624	medium	-0.149259	very_small	0.110815	very_small	-0.271579	small	0.164015	very_small	-0.599736	medium	-0.298533	small	0.0514163	very_small
1152	1688.99	0.651438	medium	-0.537774	medium	0.140403	very_small	-0.273153	small	0.199637	very_small	-0.49138	small	-0.435339	small	0.018838	very_small
1153	1689.99	0.621854	medium	-0.699982	medium	0.109816	very_small	-0.288101	small	0.231184	small	-0.37514	small	-0.545219	medium	0.0212612	very_small
1154	1690.96	0.540606	medium	0.483203	small	0.624744	medium	-0.0991427	very_small	0.118364	very_small	-1.20123	very_large	0.00654951	negligible	0.0824296	very_small
1155	1691.96	0.613083	medium	0.590849	medium	0.570217	medium	-0.16474	very_small	0.0388626	very_small	-1.08263	large	0.0353595	very_small	0.102951	very_small
1156	1693	0.645482	medium	0.304372	small	0.447407	small	-0.250627	small	0.0961563	very_small	-0.837236	large	-0.176823	very_small	0.14255	very_small
1157	1694.01	0.711759	medium	-0.278107	small	0.286801	small	-0.353284	small	0.203694	small	-0.547437	medium	-0.520667	medium	0.0955813	very_small
1158	1694.96	0.703033	medium	-0.669467	medium	0.121964	very_small	-0.370492	small	0.262933	small	-0.367745	small	-0.665457	medium	0.0608276	very_small
1159	1695.97	0.703671	medium	-0.893883	large	-0.0141555	very_small	-0.393732	small	0.276991	small	-0.208433	small	-0.755035	medium	0.0244654	very_small
1160	1696.96	0.724852	medium	-0.833821	large	-0.118366	very_small	-0.392588	small	0.254016	small	-0.164798	very_small	-0.762439	medium	0.00247225	negligible
1161	1697.96	0.741898	medium	-0.951926	large	-0.128887	very_small	-0.40673	small	0.257591	small	-0.12801	very_small	-0.792512	medium	-0.000606201	negligible
1162	1699.01	0.785867	medium	-0.913153	large	-0.0314866	very_small	-0.413589	small	0.196089	very_small	-0.11695	very_small	-0.810106	large	-0.0151631	very_small
1163	1700.03	0.852652	large	-0.734274	medium	-0.285987	small	-0.405082	small	0.119268	very_small	-0.0802637	very_small	-0.689225	medium	-0.0145911	very_small
1164	1701.03	0.792784	medium	-0.773296	medium	-0.278706	small	-0.36927	small	0.163019	very_small	-0.115762	very_small	-0.689932	medium	-0.0300487	very_small
1165	1702.04	0.7035	medium	-1.05904	large	0.0283405	very_small	-0.38912	small	0.217233	small	-0.100407	very_small	-0.768363	medium	-0.0351624	very_small
1166	1703.03	0.731184	medium	-1.00916	large	0.00112001	negligible	-0.378185	small	0.239181	small	-0.184907	very_small	-0.751464	medium	-0.0156699	very_small
1167	1703.98	0.727495	medium	-1.09134	large	-0.0858907	very_small	-0.366142	small	0.270981	small	-0.169043	very_small	-0.787632	medium	-0.0205623	very_small
1168	1705.01	0.664838	medium	-0.820956	large	0.183911	very_small	-0.357181	small	0.263951	small	-0.375018	small	-0.590285	medium	-0.0306398	very_small
1169	1706	0.678103	medium	-0.415807	small	0.298838	small	-0.372175	small	0.150246	very_small	-0.441559	small	-0.40526	small	-0.0407926	very_small
1170	1706.94	0.508206	medium	0.88814	large	0.640662	medium	-0.093135	very_small	0.0552559	very_small	-1.2869	very_large	0.182106	very_small	0.122493	very_small
1171	1707.93	0.548315	medium	0.868868	large	0.56404	medium	-0.120227	very_small	0.0412017	very_small	-1.21209	very_large	0.152636	very_small	0.126867	very_small
1172	1708.97	0.584953	medium	0.688465	medium	0.473395	small	-0.16978	very_small	0.0770964	very_small	-1.10219	large	0.0624525	very_small	0.117014	very_small
1173	1709.99	0.575645	medium	0.306074	small	0.398015	small	-0.231455	small	0.147221	very_small	-0.865702	large	-0.128453	very_small	0.0949207	very_small
1174	1711	0.675174	medium	0.338157	small	0.571026	medium	-0.250591	small	-0.138717	very_small	-0.61131	medium	-0.073713	very_small	0.107429	very_small
1175	1712.02	0.71541	medium	0.208566	small	0.522133	medium	-0.269229	small	-0.142784	very_small	-0.534387	medium	-0.148994	very_small	0.107513	very_small
1176	1713.01	0.706056	medium	0.388835	small	0.347275	small	-0.285669	small	-0.00979558	negligible	-0.696945	medium	-0.126491	very_small	0.163039	very_small
1177	1713.97	0.680975	medium	0.331788	small	0.15785	very_small	-0.31835	small	0.0399508	very_small	-0.590368	medium	-0.156726	very_small	0.137283	very_small
1178	1715.02	0.759104	medium	-0.280904	small	0.0391005	very_small	-0.43207	small	0.186183	very_small	-0.340589	small	-0.58253	medium	0.102986	very_small
1179	1715.99	0.762634	medium	-0.662813	medium	0.00829696	negligible	-0.439501	small	0.240347	small	-0.224818	small	-0.759898	medium	0.0789587	very_small
1180	1716.96	0.681921	medium	-0.883069	large	-0.137377	very_small	-0.394296	small	0.261164	small	-0.0968007	very_small	-0.780556	medium	0.0311378	very_small
1181	1718.01	0.628783	medium	-1.04979	large	-0.165221	very_small	-0.392548	small	0.308119	small	-0.0196926	very_small	-0.858342	large	0.00437039	negligible
1182	1719.05	0.606552	medium	-0.830102	large	-0.120535	very_small	-0.36584	small	0.287208	small	-0.0980276	very_small	-0.781873	medium	0.00767295	negligible
1183	1719.97	0.63669	medium	-1.15921	large	-0.195982	very_small	-0.353101	small	0.29081	small	-0.011214	very_small	-0.8611	large	-0.00654458	negligible
1184	1721.01	0.726436	medium	-0.864993	large	-0.0678246	very_small	-0.393931	small	0.240135	small	-0.130933	very_small	-0.815317	large	0.0208876	very_small
1185	1722.05	0.712387	medium	-0.63817	medium	-0.192527	very_small	-0.365747	small	0.181361	very_small	-0.126587	very_small	-0.681837	medium	0.00899129	negligible
1186	1723.01	0.683172	medium	-0.68127	medium	-0.146939	very_small	-0.340368	small	0.1986	very_small	-0.179814	very_small	-0.641104	medium	-0.0227763	very_small
1187	1724	0.667326	medium	-0.875845	large	-0.105544	very_small	-0.354956	small	0.217107	small	-0.118657	very_small	-0.696461	medium	-0.0338919	very_small
1188	1724.99	0.658374	medium	-0.951576	large	-0.0573498	very_small	-0.351281	small	0.24394	small	-0.15276	very_small	-0.703762	medium	-0.0348015	very_small
1189	1726.02	0.580877	medium	-0.782656	medium	0.045505	very_small	-0.321692	small	0.266411	small	-0.244473	small	-0.637247	medium	0.00853933	negligible
1190	1726.99	0.623616	medium	-0.100992	very_small	0.283991	small	-0.313798	small	0.172793	very_small	-0.607683	medium	-0.301272	small	0.0704855	very_small
1191	1728.02	0.704006	medium	-0.285646	small	0.170457	very_small	-0.371452	small	0.171245	very_small	-0.476149	small	-0.411762	small	0.0207947	very_small
1192	1728.99	0.608035	medium	0.726899	medium	0.285897	small	-0.261915	small	0.0754204	very_small	-0.893713	large	0.0225217	very_small	0.197917	very_small
1193	1729.98	0.632038	medium	0.693382	medium	0.170616	very_small	-0.281824	small	0.0649007	very_small	-0.797353	medium	-0.0103373	very_small	0.196916	very_small
1194	1730.99	0.625156	medium	0.263857	small	0.0646129	very_small	-0.309339	small	0.124613	very_small	-0.590801	medium	-0.191977	very_small	0.146328	very_small
1195	1732.04	0.579069	medium	-0.42555	small	0.0757949	very_small	-0.336249	small	0.223106	small	-0.334782	small	-0.485299	small	0.0223605	very_small
1196	1733	0.679713	medium	-0.260579	small	0.201222	small	-0.350898	small	-0.044929	very_small	-0.184987	very_small	-0.363054	small	0.0572297	very_small
1197	1734	0.661073	medium	-0.238515	small	0.165629	very_small	-0.325868	small	-0.0591188	very_small	-0.176426	very_small	-0.334793	small	0.0651703	very_small
1198	1734.99	0.676014	medium	-0.0438681	very_small	-0.0117606	very_small	-0.339685	small	0.0501329	very_small	-0.324614	small	-0.314268	small	0.119504	very_small
1199	1735.62	-0.201042	small	0.725476	medium	-0.0114075	very_small	0.118596	very_small	-0.101612	very_small	-0.098361	very_small	0.386732	small	0.0314928	very_small
1200	1735.96	0.677266	medium	-0.0610792	very_small	-0.156684	very_small	-0.346777	small	0.0754772	very_small	-0.27872	small	-0.337122	small	0.0855729	very_small
1201	1736.62	-0.20273	small	0.688356	medium	-0.0936228	very_small	0.126982	very_small	-0.102838	very_small	-0.0609068	very_small	0.384704	small	0.0175687	very_small
1202	1736.98	0.704679	medium	-0.33584	small	-0.23346	small	-0.398879	small	0.159809	very_small	-0.176268	very_small	-0.53452	medium	0.0724734	very_small
1203	1738.03	0.686694	medium	-0.661193	medium	-0.183564	very_small	-0.393678	small	0.23218	small	-0.115516	very_small	-0.728509	medium	0.0336196	very_small
1204	1739	0.451109	small	-0.295587	small	0.15022	very_small	-0.231588	small	0.29885	small	-0.544364	medium	-0.370288	small	0.0177383	very_small
1205	1739.95	0.38791	small	-0.482952	small	0.138056	very_small	-0.186066	very_small	0.338262	small	-0.54729	medium	-0.343029	small	-0.0170435	very_small
1206	1740.96	0.478171	small	-0.689607	medium	0.00993519	negligible	-0.244896	small	0.327788	small	-0.380343	small	-0.504397	medium	-0.0228223	very_small
1207	1741.99	0.574746	medium	-0.911897	large	-0.0500677	very_small	-0.317508	small	0.315585	small	-0.212609	small	-0.701536	medium	-0.0312101	very_small
1208	1742.98	0.578222	medium	0.380397	small	0.211245	small	-0.199271	very_small	0.186006	very_small	-0.970184	large	-0.0362034	very_small	0.0677803	very_small
1209	1743.95	0.689473	medium	-0.117587	very_small	0.284595	small	-0.294396	small	0.216104	small	-0.743173	medium	-0.364142	small	-0.0524173	very_small
1210	1744.93	0.712826	medium	-0.370777	small	0.250283	small	-0.310806	small	0.201182	small	-0.591098	medium	-0.465281	small	-0.0883094	very_small
1211	1745.97	0.726146	medium	-0.771016	medium	0.164591	very_small	-0.36248	small	0.214501	small	-0.32053	small	-0.675561	medium	-0.104298	very_small
1212	1746.98	0.652697	medium	-1.01458	large	0.0826169	very_small	-0.363552	small	0.262601	small	-0.170994	very_small	-0.767906	medium	-0.0805792	very_small
1213	1747.99	0.572793	medium	-1.02618	large	-0.00665211	negligible	-0.337302	small	0.284549	small	-0.10852	very_small	-0.752737	medium	-0.0708808	very_small
1214	1749	0.624358	medium	-0.548904	medium	0.007315	negligible	-0.387603	small	0.237005	small	-0.233373	small	-0.595468	medium	0.0522203	very_small
1215	1750.01	0.707736	medium	-0.286676	small	0.0314988	very_small	-0.406523	small	0.095338	very_small	-0.229084	small	-0.472902	small	0.0382543	very_small
1216	1750.98	0.673659	medium	0.342955	small	-0.0523742	very_small	-0.383706	small	0.0552749	very_small	-0.403577	small	-0.216678	small	0.131236	very_small
1217	1751.98	0.690901	medium	0.64655	medium	-0.050368	very_small	-0.244138	small	0.0760716	very_small	-0.822349	large	-0.0170573	very_small	0.118965	very_small
1218	1752.55	-0.229595	small	0.795575	medium	0.343763	small	0.209606	small	-0.0417934	very_small	-0.465938	small	0.45793	small	-0.0142563	very_small
1219	1752.88	0.434582	small	0.251967	small	-0.261812	small	-0.251317	small	0.0517953	very_small	-0.204574	small	-0.131184	very_small	0.0845221	very_small
1220	1753	0.715623	medium	0.372492	small	-0.0577193	very_small	-0.265044	small	0.117279	very_small	-0.762897	medium	-0.117709	very_small	0.123559	very_small
1221	1753.99	0.743617	medium	-0.136929	very_small	-0.0493436	very_small	-0.327188	small	0.19427	very_small	-0.593724	medium	-0.337798	small	0.0907652	very_small
1222	1754.99	0.746549	medium	-0.516027	medium	0.0470174	very_small	-0.360485	small	0.183561	very_small	-0.398406	small	-0.507102	medium	0.0754127	very_small
1223	1755.99	0.641417	medium	-0.676687	medium	0.0801487	very_small	-0.335314	small	0.166769	very_small	-0.238416	small	-0.544238	medium	0.0455068	very_small
1224	1756.97	0.594878	medium	-0.393828	small	-0.161786	very_small	-0.288249	small	0.199255	very_small	-0.304855	small	-0.440444	small	0.0614553	very_small
1225	1757.96	0.58135	medium	-0.30946	small	-0.241046	small	-0.271314	small	0.169197	very_small	-0.278455	small	-0.386263	small	0.0389418	very_small
1226	1758.99	0.65069	medium	-0.173926	very_small	-0.0123017	very_small	-0.237878	small	0.160816	very_small	-0.530634	medium	-0.362569	small	0.0183184	very_small
1227	1759.99	0.652169	medium	-0.470434	small	0.0792536	very_small	-0.249104	small	0.180974	very_small	-0.413269	small	-0.553601	medium	-0.0625762	very_small
1228	1760.99	0.512558	medium	-0.508244	medium	0.184508	very_small	-0.221896	small	0.222007	small	-0.39601	small	-0.518834	medium	-0.0524903	very_small
1229	1761.58	-0.138447	very_small	0.865883	large	0.410313	small	0.209388	small	-0.131833	very_small	-0.503517	medium	0.483918	small	0.0194538	very_small
1230	1762.04	0.474737	small	-0.75026	medium	0.117451	very_small	-0.255642	small	0.248299	small	-0.210808	small	-0.623552	medium	-0.0572971	very_small
1231	1762.58	-0.127668	very_small	0.875656	large	0.46231	small	0.201161	small	-0.149751	very_small	-0.511061	medium	0.495873	small	0.0164017	very_small
1232	1763.04	0.565649	medium	-1.09221	large	0.072436	very_small	-0.369197	small	0.322304	small	-0.0933324	very_small	-0.838605	large	-0.0839319	very_small
1233	1764.02	0.651956	medium	-1.20615	very_large	0.116027	very_small	-0.408027	small	0.355445	small	-0.132598	very_small	-0.95593	large	-0.0219682	very_small
1234	1765	0.695409	medium	-0.388156	small	-0.0215968	very_small	-0.391573	small	0.258456	small	-0.40281	small	-0.531923	medium	0.0526645	very_small
1235	1765.97	0.69906	medium	-0.382114	small	-0.00395223	negligible	-0.411517	small	0.250903	small	-0.365849	small	-0.559538	medium	0.00836952	negligible
1236	1766.87	0.402938	small	0.29947	small	0.122507	very_small	-0.192066	very_small	0.134037	very_small	-0.600691	medium	-0.0253919	very_small	0.0540801	very_small
1237	1766.98	0.487024	small	0.584735	medium	0.541079	medium	-0.204162	small	0.152165	very_small	-1.0061	large	-0.00918395	negligible	0.0828075	very_small
1238	1767.98	0.459813	small	0.530059	medium	0.528639	medium	-0.183145	very_small	0.16389	very_small	-1.00481	large	0.00263589	negligible	0.0603817	very_small
1239	1769.01	0.493602	small	0.17063	very_small	0.45025	small	-0.214596	small	0.211413	small	-0.857313	large	-0.159029	very_small	0.0356311	very_small
1240	1770.02	0.482759	small	-0.323999	small	0.289727	small	-0.250919	small	0.268379	small	-0.561659	medium	-0.38172	small	-0.0191116	very_small
1241	1770.99	0.480749	small	-0.559557	medium	0.109102	very_small	-0.291479	small	0.246098	small	-0.280206	small	-0.497691	small	-0.0213434	very_small
1242	1772.01	0.530185	medium	-0.585712	medium	0.0159723	very_small	-0.339962	small	0.174723	very_small	-0.114977	very_small	-0.52901	medium	0.00389091	negligible
1243	1773.02	0.6956	medium	-0.829762	large	0.119409	very_small	-0.454619	small	0.236846	small	-0.0895583	very_small	-0.851329	large	0.017178	very_small
1244	1773.86	0.207398	small	0.49979	small	-0.33536	small	-0.155711	very_small	-0.0161574	very_small	-0.0574571	very_small	0.0538866	very_small	0.070926	very_small
1245	1774	0.798072	medium	-0.0278535	very_small	-0.288803	small	-0.421208	small	0.165152	very_small	-0.339989	small	-0.478649	small	0.0967846	very_small
1246	1774.96	0.793633	medium	0.0127321	very_small	-0.390801	small	-0.397674	small	0.165684	very_small	-0.371139	small	-0.403962	small	0.109813	very_small
1247	1776.02	0.594272	medium	0.701519	medium	0.711554	medium	-0.124154	very_small	-0.0323846	very_small	-1.11809	large	0.0890488	very_small	0.100906	very_small
1248	1777.03	0.573059	medium	0.707823	medium	0.803128	large	-0.109924	very_small	-0.0684815	very_small	-1.10752	large	0.118652	very_small	0.0842706	very_small
1249	1778.03	0.593596	medium	0.472303	small	0.710994	medium	-0.153662	very_small	-0.0294631	very_small	-0.957695	large	-0.00219872	negligible	0.0491659	very_small
1250	1779.02	0.614439	medium	-0.0605946	very_small	0.50145	medium	-0.235847	small	0.0915422	very_small	-0.665676	medium	-0.303461	small	-0.000348069	negligible
1251	1780.03	0.566515	medium	-0.512992	medium	0.246976	small	-0.252585	small	0.175655	very_small	-0.375216	small	-0.527182	medium	-0.0449992	very_small
1252	1780.97	0.656205	medium	-0.995194	large	0.0117324	very_small	-0.292201	small	0.264617	small	-0.25204	small	-0.735008	medium	-0.0400778	very_small
1253	1781.99	0.65769	medium	-1.19176	large	-0.0343216	very_small	-0.321896	small	0.272725	small	-0.114112	very_small	-0.843113	large	-0.054304	very_small
1254	1783.01	0.639716	medium	-0.388622	small	0.323051	small	-0.212474	small	0.227614	small	-0.699354	medium	-0.456595	small	-0.00945381	negligible
1255	1784.06	0.62829	medium	-0.60425	medium	0.205077	small	-0.253394	small	0.247609	small	-0.520666	medium	-0.530136	medium	-0.0234001	very_small
1256	1785	0.602963	medium	-0.812409	large	0.278816	small	-0.267042	small	0.265072	small	-0.448888	small	-0.595269	medium	-0.0661965	very_small
1257	1786.03	0.627688	medium	-1.64242	very_large	0.126998	very_small	-0.327987	small	0.366357	small	-0.128414	very_small	-0.955762	large	-0.108797	very_small
1258	1786.86	0.169614	very_small	0.369802	small	-0.324069	small	-0.15216	very_small	0.0984868	very_small	-0.145187	very_small	0.0213951	very_small	0.043218	very_small
1259	1787.01	0.623639	medium	-1.47499	very_large	-0.012491	very_small	-0.336975	small	0.338508	small	-0.0875605	very_small	-0.878579	large	-0.0766213	very_small
1260	1787.98	0.610914	medium	-1.04762	large	-0.121948	very_small	-0.351867	small	0.299951	small	-0.0997851	very_small	-0.766137	medium	-0.0655803	very_small
1261	1788.95	0.471912	small	0.356228	small	0.253438	small	-0.322415	small	0.179294	very_small	-0.596128	medium	-0.154486	very_small	0.130155	very_small
1262	1790	0.473194	small	0.136496	very_small	0.212061	small	-0.318287	small	0.216347	small	-0.558846	medium	-0.2109	small	0.101127	very_small
1263	1791.02	0.676783	medium	-1.23085	very_large	0.574332	medium	-0.438369	small	0.360499	small	-0.238827	small	-1.11451	large	-0.0416465	very_small
1264	1792.03	0.673755	medium	-1.34938	very_large	0.568679	medium	-0.438699	small	0.371077	small	-0.18535	very_small	-1.1926	large	-0.0636487	very_small
1265	1793.03	0.667086	medium	-1.38821	very_large	0.4211	small	-0.431858	small	0.363371	small	-0.124098	very_small	-1.15532	large	-0.072699	very_small
1266	1794.04	0.610824	medium	-1.2095	very_large	0.184492	very_small	-0.396619	small	0.3023	small	-0.0477675	very_small	-0.955852	large	-0.0646699	very_small
1267	1795.01	0.553201	medium	-0.752236	medium	0.0898438	very_small	-0.341447	small	0.250407	small	-0.142958	very_small	-0.724808	medium	-0.00630812	negligible
1268	1795.97	0.645424	medium	-0.291856	small	-0.48284	small	-0.369011	small	0.18843	very_small	-0.0838815	very_small	-0.549118	medium	0.0444408	very_small
1269	1797.06	0.655067	medium	-0.577328	medium	-0.441735	small	-0.366775	small	0.221887	small	-0.0516604	very_small	-0.642986	medium	0.00212527	negligible
1270	1798.02	0.636366	medium	0.743471	medium	0.455038	small	-0.2696	small	-0.129659	very_small	-0.651276	medium	0.014947	very_small	0.177235	very_small
1271	1799.02	0.611667	medium	0.772456	medium	0.541929	medium	-0.259966	small	-0.155575	very_small	-0.657463	medium	0.0515134	very_small	0.160294	very_small
1272	1800.03	0.613857	medium	0.223961	small	0.438322	small	-0.297964	small	-0.0403725	very_small	-0.483371	small	-0.18922	very_small	0.0773268	very_small
1273	1801.04	0.251949	small	0.107286	very_small	0.655835	medium	-0.115505	very_small	0.00658075	negligible	-0.442919	small	-0.0892289	very_small	-0.0901129	very_small
1274	1802.01	0.221973	small	-0.281672	small	0.583037	medium	-0.0896055	very_small	0.0655625	very_small	-0.33421	small	-0.219283	small	-0.147698	very_small
1275	1803.01	0.364093	small	-0.814883	large	0.340777	small	-0.161704	very_small	0.185339	very_small	-0.240663	small	-0.492988	small	-0.145617	very_small
1276	1804.03	0.470864	small	-0.941868	large	0.225568	small	-0.233215	small	0.22313	small	-0.181725	very_small	-0.655122	medium	-0.0896381	very_small
1277	1805.07	0.598476	medium	-0.790156	medium	0.238974	small	-0.284879	small	0.270339	small	-0.362845	small	-0.694995	medium	-0.00431137	negligible
1278	1806.04	0.622348	medium	-0.840192	large	0.157421	very_small	-0.312373	small	0.276572	small	-0.330858	small	-0.680747	medium	0.00968997	negligible
1279	1807.01	0.585821	medium	-0.990356	large	0.0811819	very_small	-0.326199	small	0.288731	small	-0.201509	small	-0.725504	medium	-0.00672343	negligible
1280	1808.05	0.539803	medium	-1.18633	large	-0.0197584	very_small	-0.333838	small	0.319737	small	-0.050821	very_small	-0.82056	large	-0.046969	very_small
1281	1809.03	0.503616	medium	-1.20328	very_large	-0.110827	very_small	-0.323314	small	0.322264	small	0.0065372	negligible	-0.798775	medium	-0.0705222	very_small
1282	1810.05	0.497842	small	-1.17097	large	-0.176098	very_small	-0.328498	small	0.318392	small	0.0481434	very_small	-0.803805	large	-0.0756834	very_small
1283	1810.96	0.392074	small	-0.0729129	very_small	-0.159211	very_small	-0.332741	small	0.198905	very_small	-0.147364	very_small	-0.317576	small	0.0993511	very_small
1284	1811.97	0.466057	small	-0.204511	small	-0.115626	very_small	-0.364219	small	0.186812	very_small	-0.14351	very_small	-0.37084	small	0.0837895	very_small
1285	1813.02	0.752218	medium	-0.700167	medium	0.290397	small	-0.51384	medium	0.2837	small	-0.243489	small	-0.875707	large	0.0328943	very_small
1286	1814.01	0.713968	medium	-0.73955	medium	0.361545	small	-0.471284	small	0.282685	small	-0.28402	small	-0.844216	large	0.00880106	negligible
1287	1815.03	0.643334	medium	-0.748737	medium	0.29473	small	-0.405593	small	0.262382	small	-0.256096	small	-0.769779	medium	-0.00792893	negligible
1288	1816.01	0.536797	medium	-0.890691	large	0.222323	small	-0.318805	small	0.244906	small	-0.186686	very_small	-0.687904	medium	-0.0233349	very_small
1289	1817.01	-0.0485005	very_small	0.939728	large	1.03059	large	0.115096	very_small	-0.0817398	very_small	-0.823366	large	0.395154	small	0.0194416	very_small
1290	1818.01	-0.0344866	very_small	0.941269	large	1.00083	large	0.106269	very_small	-0.0802403	very_small	-0.820048	large	0.392113	small	0.0164788	very_small
1291	1819.01	0.0415642	very_small	0.825074	large	0.942612	large	0.0523735	very_small	-0.0400315	very_small	-0.806721	large	0.284942	small	0.0198142	very_small
1292	1820	0.310267	small	0.83478	large	0.790105	medium	-0.122568	very_small	-0.115779	very_small	-0.686088	medium	0.156189	very_small	0.0989457	very_small
1293	1821.03	0.54386	medium	0.68805	medium	0.256639	small	-0.212628	small	-0.0715369	very_small	-0.639448	medium	0.0819017	very_small	0.10571	very_small
1294	1822.01	0.566648	medium	0.446726	small	0.125912	very_small	-0.230676	small	0.0088608	negligible	-0.603679	medium	-0.0151005	very_small	0.0855704	very_small
1295	1823.05	0.42889	small	0.192937	very_small	0.2649	small	-0.232761	small	0.0576526	very_small	-0.417769	small	-0.166649	very_small	0.0497406	very_small
1296	1824.04	0.319837	small	-0.0651672	very_small	0.322516	small	-0.20279	small	0.105111	very_small	-0.295305	small	-0.271768	small	0.0120144	very_small
1297	1825.03	0.407273	small	-0.640283	medium	0.161921	very_small	-0.265911	small	0.179916	very_small	-0.102776	very_small	-0.538436	medium	0.00122124	negligible
1298	1826.04	0.462502	small	-0.767527	medium	0.0580479	very_small	-0.314277	small	0.191559	very_small	-0.00993234	negligible	-0.633775	medium	0.0171558	very_small
1299	1827.08	0.534987	medium	-0.76744	medium	-0.0106747	very_small	-0.348997	small	0.232974	small	-0.0583386	very_small	-0.693632	medium	0.0131691	very_small
1300	1828.05	0.561548	medium	-0.895953	large	-0.0406801	very_small	-0.342202	small	0.265702	small	-0.0924575	very_small	-0.719783	medium	-0.0107323	very_small
1301	1828.99	0.500036	medium	-0.776898	medium	-0.0592529	very_small	-0.28406	small	0.247475	small	-0.153109	very_small	-0.576963	medium	-0.00212633	negligible
1302	1830.04	0.532822	medium	-1.04762	large	0.0199513	very_small	-0.314149	small	0.286831	small	-0.108566	very_small	-0.732018	medium	-0.039936	very_small
1303	1831.04	0.492344	small	-0.972072	large	0.0506804	very_small	-0.309041	small	0.281921	small	-0.111911	very_small	-0.685885	medium	-0.0475346	very_small
1304	1832.05	0.461944	small	-1.03829	large	0.0370784	very_small	-0.301537	small	0.27373	small	-0.0575868	very_small	-0.675853	medium	-0.0699551	very_small
1305	1833.01	0.0994826	very_small	1.03687	large	1.02622	large	0.0514684	very_small	-0.0511337	very_small	-1.0374	large	0.400344	small	0.1767	very_small
1306	1834.01	0.119972	very_small	1.00142	large	0.951153	large	0.0930615	very_small	0.0668147	very_small	-1.32294	very_large	0.410329	small	0.139302	very_small
1307	1835	0.413635	small	1.18738	large	0.694695	medium	-0.050198	very_small	-0.0704101	very_small	-1.14622	large	0.293394	small	0.298121	small
1308	1835.14	0.417853	small	1.11403	large	0.64161	medium	-0.070199	very_small	-0.0285081	very_small	-1.13697	large	0.264895	small	0.296016	small
1309	1836.02	0.502249	medium	1.13227	large	0.563198	medium	-0.120924	very_small	-0.108828	very_small	-0.98186	large	0.22872	small	0.300845	small
1310	1837.03	0.524936	medium	1.03652	large	0.4747	small	-0.151137	very_small	-0.112759	very_small	-0.866926	large	0.178424	very_small	0.247233	small
1311	1838.03	0.5847	medium	0.478302	small	0.357234	small	-0.227551	small	0.00614908	negligible	-0.686932	medium	-0.0975013	very_small	0.152112	very_small
1312	1838.98	-0.122009	very_small	1.20651	very_large	1.00984	large	-0.0398044	very_small	-0.11039	very_small	-0.539833	medium	0.414846	small	0.190793	very_small
1313	1839.98	-0.157389	very_small	1.156	large	1.02814	large	-0.0130201	very_small	-0.092534	very_small	-0.556153	medium	0.424829	small	0.158285	very_small
1314	1841.04	0.0325346	very_small	0.663463	medium	0.871149	large	-0.117456	very_small	0.00530959	negligible	-0.489233	small	0.125927	very_small	0.143266	very_small
1315	1842.04	0.283542	small	0.312583	small	0.532562	medium	-0.24706	small	0.00818515	negligible	-0.302799	small	-0.126047	very_small	0.132024	very_small
1316	1843.04	0.541819	medium	0.0941231	very_small	-0.119259	very_small	-0.334056	small	0.0399511	very_small	-0.187993	very_small	-0.233652	small	0.107154	very_small
1317	1844.03	0.588469	medium	-0.271804	small	-0.285604	small	-0.342419	small	0.122462	very_small	-0.114668	very_small	-0.402945	small	0.0526154	very_small
1318	1845.02	0.468035	small	-0.477225	small	-0.0990103	very_small	-0.320425	small	0.146334	very_small	-0.0180909	very_small	-0.488023	small	0.046946	very_small
1319	1846.01	0.418682	small	-0.440486	small	0.0129792	very_small	-0.263726	small	0.160106	very_small	-0.132229	very_small	-0.426403	small	0.0334693	very_small
1320	1847.03	0.45128	small	-0.610739	medium	0.0144258	very_small	-0.280878	small	0.209828	small	-0.132096	very_small	-0.532715	medium	0.00367464	negligible
1321	1848.04	0.517992	medium	-0.541752	medium	0.0486503	very_small	-0.277471	small	0.229552	small	-0.304598	small	-0.481091	small	-0.0387474	very_small
1322	1849.02	0.429385	small	0.345709	small	0.501796	medium	-0.0920076	very_small	0.164571	very_small	-1.03303	large	0.00973907	negligible	0.0604388	very_small
1323	1850	0.416338	small	0.294523	small	0.48455	small	-0.0877608	very_small	0.168664	very_small	-0.989624	large	-0.0132754	very_small	0.0674028	very_small
1324	1851.03	0.40539	small	0.579239	medium	0.320578	small	-0.107776	very_small	0.0258021	very_small	-0.774693	medium	0.114237	very_small	0.018239	very_small
1325	1852.04	0.453102	small	0.525017	medium	0.212773	small	-0.165412	very_small	-0.00800119	negligible	-0.59488	medium	0.0285743	very_small	0.0438246	very_small
1326	1853.04	0.471711	small	0.232821	small	0.138523	very_small	-0.220855	small	0.0377256	very_small	-0.426153	small	-0.13787	very_small	0.0464982	very_small
1327	1854.06	0.455107	small	-0.23724	small	0.0216586	very_small	-0.260056	small	0.134538	very_small	-0.216749	small	-0.379082	small	0.0269761	very_small
1328	1854.99	0.0476002	very_small	1.18074	large	0.91585	large	-0.0340262	very_small	-0.0426014	very_small	-0.858378	large	0.426481	small	0.289303	small
1329	1855.98	0.0176092	very_small	1.18026	large	0.850689	large	-0.00934815	negligible	0.0428988	very_small	-0.988775	large	0.457499	small	0.272339	small
1330	1857	0.302438	small	1.31253	very_large	0.272317	small	-0.152195	very_small	-0.0737064	very_small	-0.688046	medium	0.32355	small	0.353528	small
1331	1857.99	0.455597	small	1.1054	large	0.0237022	very_small	-0.257757	small	-0.107562	very_small	-0.441632	small	0.142476	very_small	0.320256	small
1332	1859.01	0.574511	medium	0.553399	medium	-0.151188	very_small	-0.318223	small	-0.025877	very_small	-0.311162	small	-0.0945872	very_small	0.220974	small
1333	1860.02	0.606495	medium	-0.164554	very_small	-0.18803	very_small	-0.352891	small	0.110055	very_small	-0.177493	very_small	-0.387855	small	0.0837257	very_small
1334	1861.04	0.118035	very_small	0.557	medium	0.451742	small	-0.255367	small	-0.0076903	negligible	-0.169012	very_small	0.0341599	very_small	0.203288	small
1335	1862.02	0.0295845	very_small	0.452659	small	0.557366	medium	-0.223198	small	0.00348147	negligible	-0.134863	very_small	0.0415393	very_small	0.181764	very_small
1336	1863.07	0.20165	small	-0.189099	very_small	0.375051	small	-0.276239	small	0.147865	very_small	-0.0997272	very_small	-0.307725	small	0.0701524	very_small
1337	1864	0.257621	small	-0.270377	small	0.181445	very_small	-0.243565	small	0.145627	very_small	-0.0991907	very_small	-0.321335	small	0.0485191	very_small
1338	1864.99	0.401599	small	-0.235931	small	-0.204509	small	-0.256012	small	0.151636	very_small	-0.104502	very_small	-0.348708	small	0.0198728	very_small
1339	1866	0.444824	small	-0.475905	small	-0.234081	small	-0.268415	small	0.194433	very_small	-0.0802394	very_small	-0.461751	small	-0.010299	very_small
1340	1867.01	0.429757	small	-0.574333	medium	-0.127926	very_small	-0.26073	small	0.200106	small	-0.0907162	very_small	-0.482355	small	-0.0149875	very_small
1341	1868.01	0.617313	medium	0.474668	small	-0.207993	small	-0.287706	small	-0.0438402	very_small	-0.3438	small	-0.0685628	very_small	0.130078	very_small
1342	1869.01	0.613143	medium	0.458241	small	-0.185748	very_small	-0.299013	small	-0.0248477	very_small	-0.330273	small	-0.121509	very_small	0.126036	very_small
1343	1870.03	0.478784	small	0.794169	medium	-0.00392889	negligible	-0.191547	very_small	0.0671119	very_small	-0.756165	medium	0.146105	very_small	0.192417	very_small
1344	1870.99	0.423115	small	0.882146	large	0.166433	very_small	-0.139902	very_small	0.0853128	very_small	-0.930887	large	0.223719	small	0.205628	small
1345	1871.99	0.433152	small	0.651204	medium	0.208842	small	-0.152845	very_small	0.125961	very_small	-0.889639	large	0.112908	very_small	0.167674	very_small
1346	1872.98	0.399988	small	0.707202	medium	0.128565	very_small	-0.137251	very_small	0.0427187	very_small	-0.73422	medium	0.169721	very_small	0.105881	very_small
1347	1874	0.453523	small	0.446335	small	0.0624813	very_small	-0.171497	very_small	0.0458581	very_small	-0.59536	medium	0.0375241	very_small	0.0859688	very_small
1348	1875.07	0.471889	small	0.0444531	very_small	0.0813944	very_small	-0.21672	small	0.109682	very_small	-0.449538	small	-0.184481	very_small	0.0490359	very_small
1349	1876.02	0.423397	small	-0.229181	small	-0.00466359	negligible	-0.227828	small	0.139414	very_small	-0.236736	small	-0.337525	small	0.0345079	very_small
1350	1877.02	0.0585755	very_small	0.717259	medium	0.587188	medium	-0.14397	very_small	0.020913	very_small	-0.442115	small	0.180179	very_small	0.275043	small
1351	1878.03	0.0560636	very_small	0.640119	medium	0.52589	medium	-0.168362	very_small	0.089981	very_small	-0.453839	small	0.144525	very_small	0.267258	small
1352	1878.98	0.059326	very_small	0.546674	medium	0.417228	small	-0.160036	very_small	0.0915696	very_small	-0.383105	small	0.10862	very_small	0.212343	small
1353	1879.99	0.221781	small	0.0038468	negligible	0.143311	very_small	-0.215932	small	0.142171	very_small	-0.20465	small	-0.179196	very_small	0.0763089	very_small
1354	1881.02	0.39081	small	0.0070785	negligible	-0.0782724	very_small	-0.273783	small	0.0748482	very_small	-0.176611	very_small	-0.141833	very_small	0.0325091	very_small
1355	1882.03	0.422	small	-0.0956552	very_small	-0.149839	very_small	-0.279645	small	0.0954527	very_small	-0.15233	very_small	-0.203357	small	0.0090207	negligible
1356	1883.02	0.310774	small	0.223676	small	0.0188401	very_small	-0.302743	small	-0.00382949	negligible	-0.0221889	very_small	-0.12535	very_small	0.13268	very_small
1357	1883.99	0.324662	small	-0.0968078	very_small	0.130761	very_small	-0.309554	small	0.0209149	very_small	0.020902	very_small	-0.244124	small	0.0914173	very_small
1358	1885	0.380164	small	-0.588102	medium	0.0919119	very_small	-0.299116	small	0.121109	very_small	0.0171043	very_small	-0.433467	small	-0.00237182	negligible
1359	1886.01	0.401382	small	-0.616553	medium	0.0606509	very_small	-0.253213	small	0.167032	very_small	-0.10832	very_small	-0.439254	small	-0.016352	very_small
1360	1887.02	0.401354	small	-0.603427	medium	0.0647029	very_small	-0.237183	small	0.209627	small	-0.179084	very_small	-0.468436	small	-0.0137846	very_small
1361	1888.01	0.419811	small	-0.908296	large	0.0620925	very_small	-0.239297	small	0.258383	small	-0.131989	very_small	-0.603267	medium	-0.0484481	very_small
1362	1889.04	0.502581	medium	0.327881	small	0.45945	small	-0.141953	very_small	0.106286	very_small	-0.924077	large	-0.01309	very_small	0.130434	very_small
1363	1890.03	0.575884	medium	0.533085	medium	0.17741	very_small	-0.176497	very_small	0.0450528	very_small	-0.82354	large	0.0404102	very_small	0.140187	very_small
1364	1891.02	0.615401	medium	0.298601	small	-0.06798	very_small	-0.230978	small	0.071699	very_small	-0.583718	medium	-0.117334	very_small	0.0954083	very_small
1365	1892.02	0.518077	medium	0.43752	small	-0.355357	small	-0.246521	small	0.0919709	very_small	-0.425368	small	-0.0457633	very_small	0.104093	very_small
1366	1893.03	0.416104	small	0.428414	small	-0.224363	small	-0.21954	small	0.115376	very_small	-0.442588	small	-0.00785716	negligible	0.138181	very_small
1367	1894.05	0.383016	small	0.0892547	very_small	-0.0820113	very_small	-0.230409	small	0.168518	very_small	-0.367932	small	-0.157766	very_small	0.0908252	very_small
1368	1895	0.347843	small	0.24531	small	0.0724827	very_small	-0.204121	small	0.129497	very_small	-0.450341	small	-0.0633029	very_small	0.0717422	very_small
1369	1896.05	0.376971	small	0.000244613	negligible	0.0868263	very_small	-0.234911	small	0.135422	very_small	-0.34392	small	-0.179104	very_small	0.0428883	very_small
1370	1897.01	0.412263	small	0.0241462	very_small	-0.0107008	very_small	-0.241596	small	0.114354	very_small	-0.319638	small	-0.165514	very_small	0.0735283	very_small
1371	1898.09	0.420351	small	-0.24249	small	0.0159823	very_small	-0.248527	small	0.132277	very_small	-0.195194	very_small	-0.352914	small	0.0665188	very_small
1372	1899.01	0.265361	small	0.0256524	very_small	0.164852	very_small	-0.222941	small	0.0741627	very_small	-0.153924	very_small	-0.194295	very_small	0.16067	very_small
1373	1900	0.187243	very_small	-0.0325425	very_small	0.153799	very_small	-0.212113	small	0.103653	very_small	-0.10386	very_small	-0.178627	very_small	0.12028	very_small
1374	1901.02	0.244661	small	-0.395318	small	0.152252	very_small	-0.205811	small	0.158426	very_small	-0.0967126	very_small	-0.338971	small	0.0249939	very_small
1375	1902	0.253265	small	-0.665111	medium	0.110555	very_small	-0.173045	very_small	0.182528	very_small	-0.0525376	very_small	-0.435717	small	-0.0468743	very_small
1376	1903.02	0.393523	small	-0.601097	medium	0.0626132	very_small	-0.25786	small	0.162495	very_small	-0.097902	very_small	-0.426075	small	-0.040543	very_small
1377	1904.03	0.430898	small	-0.607017	medium	0.00114192	negligible	-0.268459	small	0.183366	very_small	-0.119972	very_small	-0.45492	small	-0.0266344	very_small
1378	1905.02	0.500745	medium	-0.783276	medium	-0.014733	very_small	-0.29347	small	0.183272	very_small	-0.0723818	very_small	-0.562543	medium	0.0031691	negligible
1379	1906.05	0.64522	medium	-1.10837	large	0.0633598	very_small	-0.398352	small	0.210145	small	-0.0452979	very_small	-0.715293	medium	0.125763	very_small
1380	1907.05	0.619693	medium	-1.18681	large	0.0623014	very_small	-0.397189	small	0.231143	small	-0.012193	very_small	-0.752037	medium	0.116601	very_small
1381	1908.09	0.497393	small	-0.989358	large	0.0646278	very_small	-0.330493	small	0.226573	small	-0.0352047	very_small	-0.645685	medium	0.067652	very_small
1382	1909.02	0.488515	small	-1.20219	very_large	0.136708	very_small	-0.242719	small	0.269127	small	-0.183057	very_small	-0.62972	medium	-0.00026539	negligible
1383	1910.03	0.504205	medium	-1.31544	very_large	0.230727	small	-0.275145	small	0.301609	small	-0.153811	very_small	-0.769069	medium	-0.017003	very_small
1384	1911.04	0.562697	medium	-0.28394	small	0.228625	small	-0.291076	small	0.174179	very_small	-0.483561	small	-0.321478	small	0.121087	very_small
1385	1912.03	0.535804	medium	-0.0668907	very_small	0.190466	very_small	-0.278373	small	0.131647	very_small	-0.489401	small	-0.22262	small	0.111865	very_small
1386	1913.06	0.536552	medium	-0.255462	small	0.17344	very_small	-0.26963	small	0.1865	very_small	-0.41995	small	-0.423475	small	0.119535	very_small
1387	1914.07	0.516063	medium	-0.175113	very_small	-0.0200555	very_small	-0.272202	small	0.212224	small	-0.38112	small	-0.397715	small	0.115656	very_small
1388	1915.07	0.496572	small	-0.283778	small	-0.054253	very_small	-0.286658	small	0.211426	small	-0.293651	small	-0.40958	small	0.0659314	very_small
1389	1916.05	0.431753	small	-0.504714	medium	0.00256243	negligible	-0.271767	small	0.214144	small	-0.178356	very_small	-0.468771	small	-0.00654191	negligible
1390	1917.09	0.346908	small	-0.555351	medium	0.1028	very_small	-0.250955	small	0.195493	very_small	-0.105271	very_small	-0.46059	small	-0.0571397	very_small
1391	1918.09	0.34891	small	-0.637945	medium	0.162896	very_small	-0.259771	small	0.193312	very_small	-0.0771729	very_small	-0.504945	medium	-0.0778863	very_small
1392	1919.04	0.440116	small	-0.791662	medium	0.14772	very_small	-0.296727	small	0.199164	very_small	-0.0488997	very_small	-0.628977	medium	-0.0485628	very_small
1393	1920.04	0.450091	small	-0.945964	large	0.116372	very_small	-0.293818	small	0.244629	small	-0.0376663	very_small	-0.720022	medium	-0.0460364	very_small
1394	1921.07	0.443218	small	-0.763784	medium	0.254483	small	-0.256426	small	0.226012	small	-0.191546	very_small	-0.62522	medium	-0.0304817	very_small
1395	1922.07	0.398561	small	-0.641313	medium	0.256682	small	-0.231742	small	0.19127	very_small	-0.173719	very_small	-0.564124	medium	-0.0552582	very_small
1396	1923.04	0.710394	medium	0.782705	medium	0.604882	medium	-0.241904	small	-0.312165	small	-0.618946	medium	0.114022	very_small	0.126443	very_small
1397	1924.04	0.737656	medium	0.795955	medium	0.559053	medium	-0.261868	small	-0.338267	small	-0.566698	medium	0.10947	very_small	0.115927	very_small
1398	1925.03	0.754427	medium	0.58929	medium	0.457096	small	-0.300733	small	-0.284557	small	-0.466356	small	-0.00175291	negligible	0.0778261	very_small
1399	1926.06	0.653154	medium	0.139315	very_small	0.306972	small	-0.312313	small	-0.116625	very_small	-0.302242	small	-0.220373	small	0.0108144	very_small
1400	1927.11	0.483406	small	-0.272713	small	0.249461	small	-0.255554	small	0.0408775	very_small	-0.186356	very_small	-0.406742	small	-0.023762	very_small
1401	1928.11	0.485639	small	-0.494356	small	0.169751	very_small	-0.296225	small	0.126093	very_small	-0.145753	very_small	-0.48619	small	0.0482232	very_small
1402	1929.03	0.469141	small	-0.709637	medium	0.10045	very_small	-0.298674	small	0.166823	very_small	-0.0803064	very_small	-0.538706	medium	0.0528917	very_small
1403	1930.05	0.401935	small	-0.737089	medium	0.0748477	very_small	-0.277203	small	0.197928	very_small	-0.0616782	very_small	-0.523052	medium	0.00312411	negligible
1404	1931.04	0.332874	small	-0.842397	large	0.043359	very_small	-0.22846	small	0.219404	small	-0.0239409	very_small	-0.53271	medium	-0.0547251	very_small
1405	1932.08	0.330151	small	-0.882188	large	0.142111	very_small	-0.251773	small	0.244731	small	-0.0257951	very_small	-0.602897	medium	-0.0700111	very_small
1406	1933.03	0.379553	small	-0.700041	medium	0.0383448	very_small	-0.284394	small	0.23426	small	-0.0610579	very_small	-0.544528	medium	-0.0330887	very_small
1407	1934.04	0.391216	small	-0.922388	large	0.101411	very_small	-0.255449	small	0.239049	small	-0.0462003	very_small	-0.634302	medium	-0.0469341	very_small
1408	1935.09	0.412195	small	-1.01684	large	0.168261	very_small	-0.261448	small	0.265078	small	-0.0527772	very_small	-0.744229	medium	-0.00984976	negligible
1409	1936.08	0.397941	small	-0.763162	medium	-0.00471335	negligible	-0.267841	small	0.252761	small	-0.0453681	very_small	-0.643069	medium	-0.000988213	negligible
1410	1937.05	0.358815	small	-0.664565	medium	-0.135256	very_small	-0.249334	small	0.22907	small	-0.00134291	negligible	-0.548531	medium	-0.029057	very_small
1411	1938.08	0.322749	small	-0.725771	medium	-0.0714243	very_small	-0.253245	small	0.223897	small	0.0728499	very_small	-0.605189	medium	-0.0487456	very_small
1412	1939	0.296115	small	-0.688172	medium	-0.0383049	very_small	-0.235852	small	0.190284	very_small	0.0760268	very_small	-0.534739	medium	-0.0470419	very_small
1413	1940.02	0.316045	small	-0.804939	large	0.0428536	very_small	-0.254855	small	0.198731	very_small	0.0680201	very_small	-0.564913	medium	-0.0652741	very_small
1414	1941.02	0.352785	small	-0.954425	large	0.00654002	negligible	-0.268005	small	0.236308	small	0.0621204	very_small	-0.62746	medium	-0.0627203	very_small
1415	1942.09	0.357834	small	-0.986043	large	0.0142191	very_small	-0.263681	small	0.257565	small	0.040651	very_small	-0.66061	medium	-0.0630695	very_small
1416	1943.04	0.378854	small	-1.01037	large	0.135169	very_small	-0.244858	small	0.246437	small	-0.034578	very_small	-0.66251	medium	-0.0666546	very_small
1417	1944.07	0.351717	small	-0.786725	medium	0.15734	very_small	-0.221101	small	0.219451	small	-0.111845	very_small	-0.538571	medium	-0.0776884	very_small
1418	1945.01	0.670519	medium	0.64359	medium	0.348932	small	-0.361768	small	-0.230377	small	-0.345421	small	-0.00244782	negligible	0.133861	very_small
1419	1946.01	0.72255	medium	0.700104	medium	0.25628	small	-0.357762	small	-0.314419	small	-0.273391	small	0.02598	very_small	0.102295	very_small
1420	1947.04	0.653642	medium	0.258844	small	0.166457	very_small	-0.328393	small	-0.204662	small	-0.17112	very_small	-0.127484	very_small	0.0130071	very_small
1421	1948.1	0.45826	small	-0.254708	small	0.0964632	very_small	-0.245465	small	0.000531119	negligible	-0.0955046	very_small	-0.31904	small	-0.0267351	very_small
1422	1949.01	0.389088	small	-0.341186	small	0.120438	very_small	-0.237994	small	0.042202	very_small	-0.0396182	very_small	-0.380534	small	-0.0542802	very_small
1423	1950.06	0.42546	small	-0.63912	medium	0.15836	very_small	-0.26009	small	0.121283	very_small	-0.0485386	very_small	-0.527355	medium	-0.0553454	very_small
1424	1951.07	0.445887	small	-0.7387	medium	0.229779	small	-0.300861	small	0.184926	very_small	-0.0876065	very_small	-0.606051	medium	-0.0744769	very_small
1425	1952.07	0.456351	small	-0.759044	medium	0.152551	very_small	-0.309698	small	0.216199	small	-0.0943659	very_small	-0.617428	medium	-0.0803809	very_small
1426	1953.23	0.315716	small	-1.21335	very_large	0.255691	small	-0.340322	small	0.312209	small	0.263406	small	-1.07615	large	-0.190587	very_small
1427	1954.18	0.573914	medium	-1.87729	very_large	0.380915	small	-0.466451	small	0.42972	small	0.121626	very_small	-1.32775	very_large	-0.15386	very_small
1428	1955.17	0.610099	medium	-1.73437	very_large	0.3596	small	-0.456591	small	0.417077	small	0.0150763	very_small	-1.2167	very_large	-0.112603	very_small
1429	1956.17	0.540299	medium	-1.37391	very_large	0.304794	small	-0.388083	small	0.367041	small	-0.0608289	very_small	-1.00422	large	-0.0784198	very_small
1430	1957.05	0.438337	small	-0.967684	large	0.176166	very_small	-0.294515	small	0.282255	small	-0.0531123	very_small	-0.805883	large	-0.0401771	very_small
1431	1958.05	0.372803	small	-0.777589	medium	0.0587874	very_small	-0.25582	small	0.239058	small	-0.0275222	very_small	-0.650095	medium	-0.0371756	very_small
1432	1959.07	0.326055	small	-0.802235	large	0.0329075	very_small	-0.244	small	0.232069	small	-0.00135783	negligible	-0.567962	medium	-0.0746597	very_small
1433	1960.07	0.374818	small	-0.861052	large	0.130505	very_small	-0.273287	small	0.219381	small	-0.0212334	very_small	-0.597406	medium	-0.0638845	very_small
1434	1961.04	0.363891	small	-0.716924	medium	0.199743	very_small	-0.277138	small	0.222684	small	-0.0867703	very_small	-0.562043	medium	-0.0232098	very_small
1435	1962.07	0.625005	medium	0.542583	medium	0.883971	large	-0.262437	small	-0.456069	small	-0.269598	small	-0.00309874	negligible	-0.0754492	very_small
1436	1963.06	0.661954	medium	0.62244	medium	0.835337	large	-0.272521	small	-0.473671	small	-0.288792	small	0.0230989	very_small	-0.0752041	very_small
1437	1964.06	0.659169	medium	0.0842293	very_small	0.664736	medium	-0.28782	small	-0.27845	small	-0.243964	small	-0.193295	very_small	-0.112757	very_small
1438	1965.06	0.558135	medium	-0.547487	medium	0.445807	small	-0.259769	small	-0.0289667	very_small	-0.158245	very_small	-0.457869	small	-0.12384	very_small
1439	1966.04	0.421886	small	-0.757328	medium	0.24721	small	-0.227741	small	0.125139	very_small	-0.0938135	very_small	-0.536633	medium	-0.107295	very_small
1440	1967.06	0.502537	medium	-0.116246	very_small	0.0919312	very_small	-0.310606	small	-0.0185944	very_small	-0.0712878	very_small	-0.322875	small	-0.00200863	negligible
1441	1968.03	0.569313	medium	0.0635116	very_small	-0.0145869	very_small	-0.349119	small	-0.0605702	very_small	-0.0346522	very_small	-0.329417	small	0.0504169	very_small
1442	1969.02	0.539514	medium	-0.133492	very_small	0.0875701	very_small	-0.35873	small	0.0133623	very_small	-0.0465994	very_small	-0.425103	small	5.39755e-05	negligible
1443	1970.03	0.427003	small	-0.361751	small	0.170864	very_small	-0.300141	small	0.0898089	very_small	-0.042174	very_small	-0.490612	small	-0.034466	very_small
1444	1971.02	0.330582	small	-0.462581	small	0.15777	very_small	-0.242907	small	0.124348	very_small	-0.0344416	very_small	-0.453382	small	-0.0588326	very_small
1445	1972.05	0.2978	small	-0.662067	medium	0.109751	very_small	-0.217863	small	0.167893	very_small	-0.00563907	negligible	-0.488735	small	-0.0785258	very_small
1446	1973.05	0.255639	small	-0.621442	medium	0.161332	very_small	-0.220336	small	0.192825	very_small	-0.0242184	very_small	-0.47636	small	-0.0831343	very_small
1447	1974.04	0.308187	small	-0.606458	medium	0.138131	very_small	-0.248529	small	0.191417	very_small	-0.0437269	very_small	-0.485711	small	-0.0742905	very_small
1448	1975.07	0.357737	small	-0.825265	large	0.10351	very_small	-0.292269	small	0.242611	small	0.0429462	very_small	-0.694472	medium	-0.11401	very_small
1449	1976.12	0.760541	medium	-1.90408	very_large	0.290566	small	-0.655658	medium	0.446468	small	0.146497	very_small	-1.35809	very_large	0.0798528	very_small
1450	1977.12	0.767615	medium	-1.86449	very_large	0.282728	small	-0.657604	medium	0.445669	small	0.125316	very_small	-1.33183	very_large	0.0880613	very_small
1451	1978.12	0.746568	medium	-1.53002	very_large	0.248987	small	-0.650531	medium	0.423259	small	0.0911619	very_small	-1.26564	very_large	0.0859207	very_small
1452	1979.12	0.622213	medium	-1.11033	large	0.198354	very_small	-0.546684	medium	0.372393	small	0.0317308	very_small	-1.06401	large	0.055508	very_small
1453	1980.03	0.426025	small	-0.69621	medium	0.144134	very_small	-0.348289	small	0.268648	small	-0.0556419	very_small	-0.702293	medium	-0.0118793	very_small
1454	1981.01	0.291992	small	-0.565798	medium	0.106354	very_small	-0.247857	small	0.217432	small	-0.0521309	very_small	-0.497567	small	-0.0370146	very_small
1455	1982.08	0.348829	small	-0.858436	large	0.128284	very_small	-0.27594	small	0.258278	small	-0.02536	very_small	-0.630932	medium	-0.0555866	very_small
1456	1983.06	0.392214	small	-0.872179	large	0.183305	very_small	-0.288808	small	0.2362	small	-0.0332996	very_small	-0.664334	medium	-0.038145	very_small
1457	1984.04	0.633651	medium	0.0582388	very_small	0.61555	medium	-0.399061	small	-0.264559	small	-0.0212747	very_small	-0.30239	small	-0.0407988	very_small
1458	1985.04	0.625483	medium	0.274809	small	0.611672	medium	-0.39108	small	-0.311907	small	-0.0505881	very_small	-0.205864	small	-0.0478276	very_small
1459	1986.04	0.557662	medium	-0.0362815	very_small	0.46705	small	-0.340782	small	-0.173985	very_small	-0.0492838	very_small	-0.307805	small	-0.0719279	very_small
1460	1987.04	0.412407	small	-0.403416	small	0.295411	small	-0.274217	small	0.0114912	very_small	-0.0149823	very_small	-0.424251	small	-0.0943657	very_small
1461	1988.06	0.361224	small	-0.732875	medium	0.189981	very_small	-0.246068	small	0.122884	very_small	0.00129823	negligible	-0.495637	small	-0.100162	very_small
1462	1989.06	0.378071	small	-0.59608	medium	0.140679	very_small	-0.27384	small	0.108358	very_small	0.00792107	negligible	-0.463574	small	-0.0798123	very_small
1463	1990.06	0.398443	small	-0.561105	medium	0.0920903	very_small	-0.275439	small	0.101595	very_small	0.0314871	very_small	-0.507177	medium	-0.0484779	very_small
1464	1991.05	0.381423	small	-0.437278	small	0.0805512	very_small	-0.273287	small	0.108177	very_small	0.0137658	very_small	-0.499243	small	-0.0170314	very_small
1465	1992.06	0.359673	small	-0.542335	medium	0.150681	very_small	-0.226029	small	0.058533	very_small	0.0440301	very_small	-0.480208	small	0.111535	very_small
1466	1993.03	0.493952	small	-0.224119	small	0.138436	very_small	-0.235841	small	-0.244513	small	0.177605	very_small	-0.288879	small	0.0912049	very_small
1467	1994.08	0.427052	small	-0.299715	small	0.0829739	very_small	-0.208787	small	-0.167744	very_small	0.156794	very_small	-0.297059	small	0.0154422	very_small
1468	1995.01	0.350226	small	-0.298812	small	0.110274	very_small	-0.21669	small	-0.0480403	very_small	0.0882688	very_small	-0.332471	small	-0.0556715	very_small
1469	1996.02	0.317595	small	-0.481811	small	0.093499	very_small	-0.236187	small	0.105477	very_small	0.0129885	very_small	-0.416831	small	-0.0701094	very_small
1470	1997.03	0.296332	small	-0.643057	medium	0.169617	very_small	-0.241494	small	0.182513	very_small	-0.0360186	very_small	-0.472891	small	-0.0700668	very_small
1471	1998.08	0.565754	medium	-1.38087	very_large	0.106829	very_small	-0.537193	medium	0.372042	small	0.142457	very_small	-0.98684	large	0.0343226	very_small
1472	1999.09	0.576585	medium	-1.31662	very_large	0.0488519	very_small	-0.547784	medium	0.373037	small	0.157179	very_small	-0.99901	large	0.0338939	very_small
1473	2000.03	0.485596	small	-1.02756	large	0.135078	very_small	-0.42374	small	0.292025	small	0.0641671	very_small	-0.830197	large	0.00097256	negligible
1474	2001.08	0.383533	small	-0.769677	medium	0.120977	very_small	-0.325648	small	0.225683	small	0.0402273	very_small	-0.666166	medium	-0.0358895	very_small
1475	2002.07	0.284899	small	-0.478757	small	0.161347	very_small	-0.220866	small	0.162095	very_small	-0.0575327	very_small	-0.453534	small	-0.0539845	very_small
1476	2003.02	0.253572	small	-0.424448	small	0.212266	small	-0.187054	very_small	0.138852	very_small	-0.102635	very_small	-0.368175	small	-0.0659668	very_small
1477	2004.04	0.595209	medium	0.584377	medium	0.71141	medium	-0.233094	small	-0.21762	small	-0.558049	medium	-0.0190239	very_small	-0.0410359	very_small
1478	2005.05	0.619786	medium	0.614646	medium	0.686358	medium	-0.25373	small	-0.233208	small	-0.540538	medium	-0.00957641	negligible	-0.0351747	very_small
1479	2006.04	0.620147	medium	0.605179	medium	0.634543	medium	-0.318273	small	-0.310941	small	-0.3032	small	-0.0414183	very_small	-0.0261856	very_small
1480	2007.03	0.514065	medium	0.493282	small	0.551238	medium	-0.30236	small	-0.292831	small	-0.153151	very_small	-0.060173	very_small	-0.0279284	very_small
1481	2008.04	0.34128	small	0.126936	very_small	0.429521	small	-0.224914	small	-0.125572	very_small	-0.0865613	very_small	-0.175728	very_small	-0.0457522	very_small
1482	2009.07	0.166862	very_small	-0.109512	very_small	0.290013	small	-0.130878	very_small	-0.0120494	very_small	-0.0149249	very_small	-0.2187	small	-0.0710748	very_small
1483	2010.02	0.202021	small	-0.386024	small	0.185218	very_small	-0.145193	very_small	0.0805346	very_small	-0.0247313	very_small	-0.315874	small	-0.0648852	very_small
1484	2011.06	0.222019	small	-0.406046	small	0.204034	small	-0.183911	very_small	0.109626	very_small	-0.0285151	very_small	-0.358584	small	-0.0713869	very_small
1485	2012.02	0.241953	small	-0.363787	small	0.121595	very_small	-0.195692	very_small	0.0948067	very_small	0.000248518	negligible	-0.345733	small	-0.052884	very_small
1486	2013.03	0.278318	small	-0.263173	small	0.161355	very_small	-0.207434	small	0.0794782	very_small	-0.0531098	very_small	-0.334719	small	-0.0305619	very_small
1487	2014.03	0.287209	small	-0.370569	small	0.179365	very_small	-0.183977	very_small	0.0443271	very_small	-0.0234026	very_small	-0.333194	small	0.0299504	very_small
1488	2015.02	0.381852	small	-0.21682	small	0.147211	very_small	-0.189114	very_small	-0.135516	very_small	0.0637093	very_small	-0.238999	small	0.02725	very_small
1489	2016.01	0.388051	small	-0.287249	small	0.159618	very_small	-0.196883	very_small	-0.100821	very_small	0.0438902	very_small	-0.276229	small	-0.025143	very_small
1490	2017.06	0.324854	small	-0.502084	medium	0.17311	very_small	-0.214525	small	0.0636811	very_small	0.00157549	negligible	-0.395722	small	-0.0618109	very_small
1491	2018.04	0.396563	small	0.328733	small	0.504777	medium	-0.197464	very_small	0.0384499	very_small	-0.600566	medium	-0.0359339	very_small	-0.00767	negligible
1492	2019.04	0.377982	small	0.360689	small	0.502928	medium	-0.198041	very_small	0.0609095	very_small	-0.633705	medium	-0.010649	very_small	-0.00706235	negligible
1493	2020.06	0.461854	small	-0.275808	small	0.317972	small	-0.334802	small	0.200689	small	-0.340531	small	-0.404668	small	0.00251607	negligible
1494	2021.05	0.443114	small	-0.573505	medium	0.183257	very_small	-0.358492	small	0.23662	small	-0.131171	very_small	-0.570203	medium	0.000169029	negligible
1495	2022.05	0.401483	small	-0.802635	large	0.177563	very_small	-0.309061	small	0.233126	small	-0.0427017	very_small	-0.639331	medium	-0.0346358	very_small
1496	2023.05	0.328085	small	-0.717393	medium	0.210554	small	-0.234571	small	0.188376	very_small	-0.0581032	very_small	-0.537305	medium	-0.0552696	very_small
1497	2024.06	0.285128	small	-0.508271	medium	0.232087	small	-0.201743	small	0.153772	very_small	-0.0672756	very_small	-0.495666	small	-0.0357464	very_small
1498	2025.02	0.262478	small	-0.371597	small	0.233841	small	-0.16517	very_small	0.109251	very_small	-0.11297	very_small	-0.372001	small	-0.0381537	very_small
1499	2026.05	0.473543	small	0.436163	small	0.392824	small	-0.25487	small	-0.185911	very_small	-0.222898	small	-0.0925299	very_small	0.0241703	very_small
1500	2027.05	0.577607	medium	0.617082	medium	0.579172	medium	-0.285618	small	-0.380868	small	-0.187751	very_small	-0.0059636	negligible	0.00766817	negligible
1501	2028.07	0.530849	medium	0.568155	medium	0.59487	medium	-0.261556	small	-0.437551	small	-0.0839076	very_small	0.011456	very_small	-0.0301995	very_small
1502	2029.05	0.426133	small	0.339522	small	0.482666	small	-0.240667	small	-0.314816	small	-0.0192135	very_small	-0.0690096	very_small	-0.0629652	very_small
1503	2030.01	0.324578	small	-0.119727	very_small	0.296553	small	-0.221229	small	-0.0931823	very_small	0.0252311	very_small	-0.239301	small	-0.0679239	very_small
1504	2031.06	0.204008	small	-0.274981	small	0.235991	small	-0.15962	very_small	0.0438954	very_small	-0.000309268	negligible	-0.315944	small	-0.0518622	very_small
1505	2032.03	0.242741	small	-0.274169	small	0.294513	small	-0.193917	very_small	0.100024	very_small	-0.105925	very_small	-0.338237	small	-0.0430361	very_small
1506	2033.01	0.241604	small	-0.302574	small	0.296144	small	-0.201565	small	0.117348	very_small	-0.106282	very_small	-0.356099	small	-0.0486592	very_small
1507	2034.03	0.261613	small	-0.412637	small	0.282578	small	-0.223046	small	0.134466	very_small	-0.0899459	very_small	-0.379248	small	-0.051455	very_small
1508	2035.02	0.290804	small	-0.64343	medium	0.281513	small	-0.244781	small	0.170171	very_small	-0.040768	very_small	-0.495381	small	-0.0613418	very_small
1509	2036.02	0.305162	small	-0.71962	medium	0.236856	small	-0.256336	small	0.159338	very_small	0.00416298	negligible	-0.492793	small	-0.0122123	very_small
1510	2037.02	0.291538	small	-0.563497	medium	0.17572	very_small	-0.217643	small	0.0679402	very_small	0.0373402	very_small	-0.368568	small	-0.000859356	negligible
1511	2038	0.271907	small	-0.500854	medium	0.224449	small	-0.196585	very_small	0.0268923	very_small	0.0555155	very_small	-0.350089	small	-0.0699147	very_small
1512	2039.05	0.296797	small	0.414786	small	0.810156	large	-0.080154	very_small	-0.155073	very_small	-0.530262	medium	0.0908779	very_small	-0.0290377	very_small
1513	2040.02	0.340283	small	0.761979	medium	0.844226	large	-0.112265	very_small	-0.167366	very_small	-0.687085	medium	0.19746	very_small	0.0257764	very_small
1514	2041.02	0.374714	small	0.724833	medium	0.798364	medium	-0.120181	very_small	-0.15045	very_small	-0.708715	medium	0.174318	very_small	0.0152129	very_small
1515	2042.02	0.268152	small	0.682027	medium	0.874951	large	-0.0429476	very_small	-0.136785	very_small	-0.735293	medium	0.218771	small	-0.024004	very_small
1516	2042.7	0.0563958	very_small	1.37811	very_large	1.08336	large	0.173789	very_small	-0.28095	small	-1.0135	large	0.665746	medium	-0.0117205	very_small
1517	2043.7	-0.0161635	very_small	1.35257	very_large	0.881709	large	0.212268	small	-0.292024	small	-0.86993	large	0.71316	medium	0.00513749	negligible
1518	2044.03	0.29146	small	-0.181861	very_small	0.431657	small	-0.157787	very_small	0.0585411	very_small	-0.288232	small	-0.223605	small	-0.0347072	very_small
1519	2045.01	0.269315	small	-0.175285	very_small	0.34317	small	-0.160402	very_small	0.0777454	very_small	-0.237231	small	-0.247959	small	-0.0101999	very_small
1520	2046.05	0.301868	small	-0.213242	small	0.328116	small	-0.199401	very_small	0.143522	very_small	-0.0961864	very_small	-0.648408	medium	0.113557	very_small
1521	2047.03	0.286834	small	-0.311523	small	0.284863	small	-0.169945	very_small	0.129007	very_small	-0.0603524	very_small	-0.63016	medium	0.0818274	very_small
1522	2048.03	0.339704	small	0.125644	very_small	0.223125	small	-0.2028	small	-0.0571653	very_small	-0.0342987	very_small	-0.343169	small	0.0697737	very_small
1523	2049	0.409016	small	0.369145	small	0.304886	small	-0.239331	small	-0.254821	small	0.0114126	very_small	-0.12795	very_small	0.0214778	very_small
1524	2050	0.332632	small	0.360618	small	0.330197	small	-0.20973	small	-0.280227	small	0.0630703	very_small	-0.0617206	very_small	-0.0234492	very_small
1525	2051.01	0.255738	small	0.143048	very_small	0.281734	small	-0.164208	very_small	-0.171425	very_small	0.0374181	very_small	-0.107268	very_small	-0.045081	very_small
1526	2052.03	0.148296	very_small	-0.139724	very_small	0.199242	very_small	-0.122949	very_small	-0.0282839	very_small	0.0466185	very_small	-0.180578	very_small	-0.0689357	very_small
1527	2053.01	0.1079	very_small	-0.259289	small	0.135009	very_small	-0.106797	very_small	0.0560001	very_small	0.0300193	very_small	-0.226026	small	-0.0603093	very_small
1528	2054.1	0.10243	very_small	-0.0172181	very_small	0.448293	small	-0.0803761	very_small	-0.00628246	negligible	-0.112407	very_small	-0.171519	very_small	-0.0881344	very_small
1529	2055.11	0.107004	very_small	0.00399038	negligible	0.529124	medium	-0.0754773	very_small	-0.00628101	negligible	-0.164926	very_small	-0.16574	very_small	-0.0826286	very_small
1530	2056.12	0.0953824	very_small	0.690912	medium	0.878664	large	0.0331585	very_small	-0.276319	small	-0.36651	small	0.195252	very_small	-0.171182	very_small
1531	2057.01	0.418394	small	1.08421	large	1.00107	large	-0.0128407	very_small	-0.209244	small	-1.12911	large	0.376948	small	0.0162056	very_small
1532	2058.01	0.42103	small	1.0804	large	0.993624	large	-0.0138185	very_small	-0.206584	small	-1.13733	large	0.384375	small	0.0303561	very_small
1533	2059.01	0.415697	small	1.03909	large	0.970407	large	-0.0399665	very_small	-0.190068	very_small	-1.08543	large	0.363665	small	0.0218679	very_small
1534	2060.01	0.386708	small	0.847025	large	0.916043	large	-0.077803	very_small	-0.149154	very_small	-0.924213	large	0.266807	small	-0.0117547	very_small
1535	2061.03	0.306054	small	0.730612	medium	0.877149	large	-0.0995295	very_small	-0.151637	very_small	-0.686738	medium	0.193176	very_small	0.00490349	negligible
1536	2062.04	0.273836	small	0.696142	medium	0.668777	medium	-0.150619	very_small	-0.123394	very_small	-0.504954	medium	0.152994	very_small	0.0471307	very_small
1537	2063.02	0.280007	small	0.59874	medium	0.554139	medium	-0.163546	very_small	-0.11952	very_small	-0.398433	small	0.092806	very_small	0.0720453	very_small
1538	2064	0.117418	very_small	0.784866	medium	0.704827	medium	-0.0772319	very_small	-0.163616	very_small	-0.423664	small	0.26203	small	0.0544109	very_small
1539	2064.68	-0.00625977	negligible	1.56101	very_large	0.868375	large	0.0725929	very_small	-0.345045	small	-0.656398	medium	0.713068	medium	0.124162	very_small
1540	2065	0.244084	small	-0.0103947	very_small	0.390415	small	-0.165759	very_small	0.00376105	negligible	-0.200645	small	-0.144682	very_small	0.030331	very_small
1541	2065.68	-0.115439	very_small	1.37302	very_large	0.69917	medium	0.111011	very_small	-0.303898	small	-0.485295	small	0.67152	medium	0.0871721	very_small
1542	2066.01	0.206728	small	-0.239303	small	0.351966	small	-0.187385	very_small	0.0726002	very_small	-0.0838104	very_small	-0.291955	small	0.0728646	very_small
1543	2067	0.173917	very_small	-0.230249	small	0.252773	small	-0.160022	very_small	0.0914378	very_small	-0.0517006	very_small	-0.313127	small	0.048786	very_small
1544	2068.01	0.14714	very_small	-0.297731	small	0.163544	very_small	-0.142796	very_small	0.104715	very_small	0.0244198	very_small	-0.368162	small	-0.00819746	negligible
1545	2069.01	0.182452	very_small	-0.354632	small	0.199871	very_small	-0.114359	very_small	0.114299	very_small	-0.0846765	very_small	-0.342699	small	-0.0555222	very_small
1546	2069.98	0.19141	very_small	-0.0595453	very_small	0.0573121	very_small	-0.118134	very_small	-0.017727	very_small	0.00157214	negligible	-0.162079	very_small	-0.0560407	very_small
1547	2070.99	0.224553	small	0.139141	very_small	0.272598	small	-0.128307	very_small	-0.0799043	very_small	-0.116956	very_small	-0.0736338	very_small	-0.0485323	very_small
1548	2072.1	0.150687	very_small	0.857296	large	1.02124	large	0.0455522	very_small	-0.286052	small	-0.589447	medium	0.288782	small	-0.0227375	very_small
1549	2073.08	0.151365	very_small	0.869285	large	1.03013	large	0.0582912	very_small	-0.291736	small	-0.617963	medium	0.312625	small	-0.0479667	very_small
1550	2074.1	0.113052	very_small	0.809345	large	0.983659	large	0.0577232	very_small	-0.25278	small	-0.5845	medium	0.296576	small	-0.0534422	very_small
1551	2075.09	0.0760224	very_small	0.493295	small	0.772845	medium	0.0220978	very_small	-0.131801	very_small	-0.438049	small	0.151693	very_small	-0.0865707	very_small
1552	2076.09	0.0498856	very_small	0.255311	small	0.568978	medium	-0.039291	very_small	-0.0475289	very_small	-0.24604	small	0.0161554	very_small	-0.0733768	very_small
1553	2077.06	0.0652642	very_small	0.0368599	very_small	0.447824	small	-0.0781973	very_small	0.0124377	very_small	-0.149388	very_small	-0.0971387	very_small	-0.0735511	very_small
1554	2078.08	0.0477151	very_small	0.548733	medium	0.727284	medium	-0.0784714	very_small	-0.195594	very_small	-0.145219	very_small	0.0939255	very_small	-0.104969	very_small
1555	2078.97	0.36493	small	1.37891	very_large	0.946964	large	-0.136992	very_small	-0.310089	small	-0.794822	medium	0.447601	small	0.0985366	very_small
1556	2079.97	0.361588	small	1.41426	very_large	0.965694	large	-0.140117	very_small	-0.320087	small	-0.804231	large	0.477471	small	0.115191	very_small
1557	2081.03	0.335435	small	1.07602	large	0.787411	medium	-0.17464	very_small	-0.215908	small	-0.652411	medium	0.332782	small	0.0875685	very_small
1558	2082.02	0.395314	small	0.680085	medium	0.595508	medium	-0.226269	small	-0.22033	small	-0.370162	small	0.126509	very_small	0.0694915	very_small
1559	2082.97	0.34724	small	0.48767	small	0.442058	small	-0.207399	small	-0.228867	small	-0.164887	very_small	0.0403268	very_small	0.0365219	very_small
1560	2084.03	0.289505	small	0.389909	small	0.156425	very_small	-0.210251	small	-0.0359181	very_small	-0.209995	small	-0.0141519	very_small	0.0731111	very_small
1561	2085.04	0.234182	small	0.289737	small	0.0837805	very_small	-0.173337	very_small	0.0168841	very_small	-0.192739	very_small	-0.046764	very_small	0.0742332	very_small
1562	2085.63	-0.217454	small	1.20007	very_large	0.395383	small	0.0921509	very_small	-0.271184	small	-0.176341	very_small	0.595923	medium	0.106882	very_small
1563	2086.06	0.152927	very_small	0.0820952	very_small	0.134582	very_small	-0.144417	very_small	0.0584889	very_small	-0.121506	very_small	-0.118829	very_small	0.0325402	very_small
1564	2086.64	-0.170994	very_small	1.19403	large	0.414723	small	0.0641667	very_small	-0.284256	small	-0.180833	very_small	0.579328	medium	0.13054	very_small
1565	2086.97	0.119695	very_small	0.371638	small	0.424204	small	-0.0841567	very_small	0.0302552	very_small	-0.405332	small	0.0798106	very_small	0.0445603	very_small
1566	2087.63	-0.282718	small	1.03873	large	0.320354	small	0.129371	very_small	-0.236534	small	-0.113962	very_small	0.576233	medium	0.0780108	very_small
1567	2088.08	-0.00372909	negligible	0.572524	medium	0.805463	large	0.0131742	very_small	0.0488476	very_small	-0.659797	medium	0.185362	very_small	-0.016906	very_small
1568	2089.02	0.0188561	very_small	0.935829	large	0.965052	large	0.0944616	very_small	0.0565951	very_small	-1.1508	large	0.446846	small	-0.00391081	negligible
1569	2090.04	0.0347946	very_small	0.927562	large	0.923603	large	0.0836111	very_small	0.0628673	very_small	-1.14696	large	0.442537	small	-0.00143424	negligible
1570	2091.02	0.0760697	very_small	0.77746	medium	0.82135	large	0.0236493	very_small	0.0781534	very_small	-0.988842	large	0.330274	small	-0.0112835	very_small
1571	2092	0.129962	very_small	0.47796	small	0.575573	medium	-0.0468083	very_small	0.0606303	very_small	-0.635464	medium	0.135241	very_small	-0.0335033	very_small
1572	2093.04	0.0939038	very_small	0.262618	small	0.393462	small	-0.0855727	very_small	0.0307097	very_small	-0.289409	small	0.00306142	negligible	-0.039539	very_small
1573	2094.04	0.0879057	very_small	0.74065	medium	0.866256	large	-0.0714504	very_small	-0.220132	small	-0.322718	small	0.195021	very_small	0.00487616	negligible
1574	2095.06	0.0677541	very_small	0.867687	large	0.940942	large	-0.0428299	very_small	-0.262897	small	-0.367189	small	0.272146	small	0.0244479	very_small
1575	2096.06	0.0949676	very_small	0.620999	medium	0.767658	medium	-0.0722245	very_small	-0.204712	small	-0.280428	small	0.180393	very_small	0.0139357	very_small
1576	2097.07	0.0889961	very_small	0.30845	small	0.592082	medium	-0.0985982	very_small	-0.0926251	very_small	-0.165256	very_small	-0.00811174	negligible	-0.010475	very_small
1577	2098.07	0.10678	very_small	0.135346	very_small	0.453585	small	-0.131815	very_small	-0.00243601	negligible	-0.108569	very_small	-0.154826	very_small	0.00598344	negligible
1578	2099.02	0.126947	very_small	-0.024302	very_small	0.337181	small	-0.136594	very_small	0.0643272	very_small	-0.105782	very_small	-0.228008	small	4.64229e-05	negligible
1579	2099.99	0.0504089	very_small	0.187683	very_small	0.488481	small	-0.0999473	very_small	-0.0301308	very_small	-0.0925629	very_small	-0.0927919	very_small	-0.0436112	very_small
1580	2101.01	0.278104	small	1.17602	large	0.600436	medium	-0.216631	small	-0.332538	small	-0.299384	small	0.348874	small	0.108979	very_small
1581	2102	0.298208	small	1.19116	large	0.526713	medium	-0.217808	small	-0.334182	small	-0.309272	small	0.376145	small	0.123855	very_small
1582	2103	0.25629	small	0.961366	large	0.508865	medium	-0.197763	very_small	-0.229182	small	-0.3296	small	0.285	small	0.0837512	very_small
1583	2104.06	0.0885107	very_small	0.839407	large	0.939771	large	-0.00824581	negligible	0.0454322	very_small	-0.930367	large	0.26231	small	0.0622052	very_small
1584	2105.03	0.0993386	very_small	0.958225	large	0.930571	large	0.0413768	very_small	0.0768456	very_small	-1.18975	large	0.388742	small	0.0373061	very_small
1585	2106.01	0.118942	very_small	0.985225	large	0.870589	large	0.0324916	very_small	0.0806396	very_small	-1.21669	very_large	0.421622	small	0.00790426	negligible
1586	2107	0.155661	very_small	0.878919	large	0.791838	medium	-0.0216645	very_small	0.0829124	very_small	-1.08037	large	0.348099	small	-0.0111225	very_small
1587	2108.02	0.249199	small	0.607369	medium	0.622333	medium	-0.114523	very_small	0.0476041	very_small	-0.750542	medium	0.146321	very_small	-0.0250881	very_small
1588	2109.02	0.257029	small	0.339674	small	0.470871	small	-0.160568	very_small	0.0227119	very_small	-0.450334	small	0.00533666	negligible	-0.00359928	negligible
1589	2110.05	0.206293	small	0.235254	small	0.643579	medium	-0.161655	very_small	0.0485737	very_small	-0.420045	small	-0.084297	very_small	0.0238379	very_small
1590	2110.99	0.0643409	very_small	0.712168	medium	0.819041	large	-0.0714246	very_small	0.0221961	very_small	-0.681967	medium	0.252039	small	0.0733189	very_small
1591	2111.98	-0.0805769	very_small	0.840543	large	0.773171	medium	-0.0147335	very_small	0.0333308	very_small	-0.643613	medium	0.354908	small	0.0754483	very_small
1592	2112.97	-0.0222483	very_small	0.533623	medium	0.623693	medium	-0.0453355	very_small	0.0664089	very_small	-0.501635	medium	0.182062	very_small	0.0538422	very_small
1593	2113.99	0.00067122	negligible	0.294204	small	0.42894	small	-0.0594113	very_small	0.0667265	very_small	-0.273896	small	-0.00177033	negligible	0.0530458	very_small
1594	2115.1	0.0888929	very_small	0.895616	large	0.929409	large	0.0681288	very_small	-0.21591	small	-0.623077	medium	0.30111	small	0.0364219	very_small
1595	2116.11	0.0984251	very_small	0.895391	large	0.92537	large	0.0646449	very_small	-0.22383	small	-0.61417	medium	0.295832	small	0.0387191	very_small
1596	2117.11	0.0985598	very_small	0.902901	large	0.949855	large	0.0470212	very_small	-0.214314	small	-0.616618	medium	0.291255	small	0.0446055	very_small
1597	2118.11	0.09947	very_small	0.864608	large	0.975076	large	0.0207389	very_small	-0.188495	very_small	-0.604972	medium	0.252798	small	0.0455837	very_small
1598	2119.1	0.0961538	very_small	0.644157	medium	0.885484	large	-0.0149192	very_small	-0.129296	very_small	-0.494413	small	0.136003	very_small	0.0124543	very_small
1599	2120.09	0.0793554	very_small	0.233977	small	0.609601	medium	-0.0517204	very_small	-0.0360074	very_small	-0.27153	small	-0.0318775	very_small	-0.039372	very_small
1600	2121.02	0.157799	very_small	0.61117	medium	0.603466	medium	-0.0827976	very_small	0.0955116	very_small	-0.759393	medium	0.183542	very_small	-0.0271528	very_small
1601	2121.99	0.153171	very_small	0.832766	large	0.643276	medium	-0.0964981	very_small	0.0285932	very_small	-0.752672	medium	0.279051	small	-0.0220096	very_small
1602	2122.99	0.230567	small	1.20845	very_large	0.411057	small	-0.19719	very_small	-0.203956	small	-0.390292	small	0.360536	small	0.0947551	very_small
1603	2124	0.448246	small	1.07862	large	0.202313	small	-0.292488	small	-0.300071	small	-0.20244	small	0.200875	small	0.115081	very_small
1604	2125.01	0.489758	small	0.728041	medium	0.147376	very_small	-0.306463	small	-0.240784	small	-0.133336	very_small	0.0337708	very_small	0.0725661	very_small
1605	2126.02	0.174978	very_small	0.926035	large	0.755476	medium	-0.178123	very_small	-0.0498305	very_small	-0.568034	medium	0.192174	very_small	0.154765	very_small
1606	2127.01	0.0520804	very_small	1.12351	large	0.871203	large	-0.102983	very_small	0.0222121	very_small	-0.813892	large	0.367082	small	0.154927	very_small
1607	2127.98	0.0281363	very_small	1.12222	large	0.813202	large	-0.0959452	very_small	0.0303669	very_small	-0.799766	medium	0.404229	small	0.113166	very_small
1608	2128.97	0.0375073	very_small	0.875406	large	0.669833	medium	-0.115302	very_small	0.0490637	very_small	-0.616718	medium	0.268659	small	0.056379	very_small
1609	2129.98	0.109839	very_small	0.448461	small	0.452739	small	-0.15776	very_small	0.0372886	very_small	-0.310492	small	0.0208459	very_small	0.0226986	very_small
1610	2131	0.151219	very_small	0.0893459	very_small	0.31276	small	-0.155379	very_small	0.032662	very_small	-0.12763	very_small	-0.146168	very_small	-0.0285998	very_small
1611	2132.02	0.164055	very_small	-0.0195553	very_small	0.391178	small	-0.16005	very_small	0.0319321	very_small	-0.118446	very_small	-0.195072	very_small	-0.0313359	very_small
1612	2132.99	0.0888719	very_small	0.232192	small	0.449738	small	-0.130023	very_small	0.00734673	negligible	-0.199443	very_small	-0.018088	very_small	0.000703088	negligible
1613	2133.95	0.0103484	very_small	0.379103	small	0.420625	small	-0.0769878	very_small	0.0223615	very_small	-0.263684	small	0.0870952	very_small	-0.0109197	very_small
1614	2134.94	0.00442934	negligible	0.294167	small	0.367993	small	-0.0627718	very_small	0.0456516	very_small	-0.252021	small	0.0592399	very_small	-0.0317529	very_small
1615	2135.96	0.0467319	very_small	0.18339	very_small	0.300073	small	-0.0660786	very_small	0.0273304	very_small	-0.179428	very_small	-0.0159185	very_small	-0.0450927	very_small
1616	2137.05	0.00645919	negligible	1.18796	large	1.04454	large	-0.0446351	very_small	-0.241914	small	-0.483087	small	0.370107	small	0.159169	very_small
1617	2138.05	0.0410003	very_small	1.21816	very_large	1.0233	large	-0.0599504	very_small	-0.266886	small	-0.472701	small	0.37516	small	0.168156	very_small
1618	2139.05	0.0647151	very_small	1.19918	large	1.01313	large	-0.0929514	very_small	-0.260763	small	-0.449712	small	0.348023	small	0.163282	very_small
1619	2140.06	0.0767871	very_small	0.99983	large	0.947075	large	-0.121231	very_small	-0.208918	small	-0.386622	small	0.251671	small	0.123395	very_small
1620	2141	0.0850651	very_small	0.525334	medium	0.706744	medium	-0.115382	very_small	-0.109663	very_small	-0.238049	small	0.0442609	very_small	0.0406474	very_small
1621	2142.03	0.0779275	very_small	0.0744924	very_small	0.470927	small	-0.104007	very_small	0.00311208	negligible	-0.129548	very_small	-0.113773	very_small	-0.0205659	very_small
1622	2142.98	0.121427	very_small	0.2538	small	0.433895	small	-0.159312	very_small	0.101618	very_small	-0.339532	small	-0.0351995	very_small	-0.00280029	negligible
1623	2144	0.123085	very_small	0.307128	small	0.44232	small	-0.191758	very_small	0.0525254	very_small	-0.249556	small	-0.0245151	very_small	0.00708584	negligible
1624	2144.97	0.0843921	very_small	0.28904	small	0.394897	small	-0.165304	very_small	0.0180092	very_small	-0.162762	very_small	-0.0104742	very_small	0.0095809	negligible
1625	2146	0.288824	small	0.303492	small	0.239477	small	-0.225	small	-0.0610302	very_small	-0.125139	very_small	-0.0928733	very_small	0.00484183	negligible
1626	2146.96	0.358604	small	0.297408	small	0.168085	very_small	-0.225683	small	-0.0951018	very_small	-0.136704	very_small	-0.0788754	very_small	-0.00891594	negligible
1627	2148	0.215348	small	0.379216	small	0.436981	small	-0.21644	small	-0.00773129	negligible	-0.247276	small	-0.0475843	very_small	0.0378192	very_small
1628	2148.98	0.142266	very_small	0.530124	medium	0.511718	medium	-0.200092	small	0.0229613	very_small	-0.337103	small	0.045555	very_small	0.0764993	very_small
1629	2149.94	0.0964404	very_small	0.521957	medium	0.509508	medium	-0.173169	very_small	0.0616911	very_small	-0.378467	small	0.0661731	very_small	0.029967	very_small
1630	2150.97	0.101619	very_small	0.283827	small	0.431816	small	-0.149448	very_small	0.104005	very_small	-0.336718	small	-0.0321856	very_small	-0.0237574	very_small
1631	2151.95	0.228651	small	0.293909	small	0.326201	small	-0.182965	very_small	-0.00356454	negligible	-0.251248	small	-0.0367011	very_small	-0.0309529	very_small
1632	2152.98	0.250993	small	0.381178	small	0.4224	small	-0.152024	very_small	-0.055835	very_small	-0.333018	small	0.0287429	very_small	0.0174979	very_small
1633	2153.99	0.123653	very_small	0.359462	small	0.494631	small	-0.0943531	very_small	-0.0219987	very_small	-0.339201	small	0.0713444	very_small	0.0390065	very_small
1634	2154.99	0.0982888	very_small	0.138506	very_small	0.44961	small	-0.0938451	very_small	0.0315696	very_small	-0.275109	small	-0.00993957	negligible	0.0123627	very_small
1635	2155.97	0.0160893	very_small	0.543455	medium	0.680884	medium	-0.0214012	very_small	0.12544	very_small	-0.694858	medium	0.163373	very_small	0.0945303	very_small
1636	2156.98	0.0172833	very_small	0.526076	medium	0.782736	medium	-0.0155719	very_small	0.140133	very_small	-0.744847	medium	0.124358	very_small	0.0506571	very_small
1637	2157.99	0.0791714	very_small	0.273465	small	0.682717	medium	-0.0515237	very_small	0.125005	very_small	-0.566375	medium	-0.0249412	very_small	-0.0158545	very_small
1638	2159.01	-0.043971	very_small	1.19028	large	0.956603	large	-0.141355	very_small	-0.204698	small	-0.296747	small	0.32356	small	0.23921	small
1639	2160.01	-0.0249135	very_small	1.29432	very_large	0.886241	large	-0.154649	very_small	-0.262281	small	-0.233312	small	0.359873	small	0.251602	small
1640	2161.01	0.0171697	very_small	1.20292	very_large	0.806405	large	-0.157188	very_small	-0.235026	small	-0.258946	small	0.331448	small	0.21998	small
1641	2162.01	0.0594186	very_small	0.8846	large	0.675907	medium	-0.144703	very_small	-0.145131	very_small	-0.276739	small	0.211549	small	0.131919	very_small
1642	2162.94	0.102008	very_small	0.247956	small	0.471296	small	-0.11942	very_small	-0.0328778	very_small	-0.163102	very_small	-0.0477368	very_small	0.0056413	negligible
1643	2163.98	0.129516	very_small	0.64616	medium	0.750983	medium	-0.0501704	very_small	0.171693	very_small	-0.95426	large	0.159517	very_small	0.080255	very_small
1644	2164.94	0.118442	very_small	0.668844	medium	0.742114	medium	-0.0471699	very_small	0.193477	very_small	-0.996744	large	0.181408	very_small	0.0909378	very_small
1645	2165.96	0.138606	very_small	0.566985	medium	0.634334	medium	-0.0823735	very_small	0.168798	very_small	-0.8235	large	0.126166	very_small	0.0673927	very_small
1646	2166.99	0.117705	very_small	0.318965	small	0.493756	small	-0.102153	very_small	0.128231	very_small	-0.518276	medium	0.0216881	very_small	0.0200636	very_small
1647	2167.96	0.219587	small	0.727954	medium	0.382536	small	-0.139432	very_small	0.0936391	very_small	-0.676161	medium	0.148442	very_small	0.0622184	very_small
1648	2168.91	0.197795	very_small	0.887933	large	0.359888	small	-0.134412	very_small	0.0790448	very_small	-0.701841	medium	0.224206	small	0.0646028	very_small
1649	2169.98	0.194439	very_small	0.546804	medium	0.324996	small	-0.140296	very_small	0.0892901	very_small	-0.521325	medium	0.0724295	very_small	0.00434263	negligible
1650	2171	0.139936	very_small	0.2398	small	0.309525	small	-0.133712	very_small	0.0882067	very_small	-0.310303	small	-0.048618	very_small	-0.0283602	very_small
1651	2171.95	0.102063	very_small	0.553115	medium	0.477833	small	-0.115833	very_small	0.138173	very_small	-0.597022	medium	0.112236	very_small	0.0669348	very_small
1652	2172.95	0.0426646	very_small	0.587576	medium	0.557037	medium	-0.0831389	very_small	0.126601	very_small	-0.618417	medium	0.174909	very_small	0.0694222	very_small
1653	2173.93	0.0756193	very_small	0.623047	medium	0.46928	small	-0.0954607	very_small	0.0223591	very_small	-0.462835	small	0.193711	very_small	0.0569829	very_small
1654	2174.95	0.0324195	very_small	0.9327	large	0.691537	medium	-0.0352649	very_small	-0.0185597	very_small	-0.685551	medium	0.372714	small	0.188349	very_small
1655	2175.95	0.0229583	very_small	0.847676	large	0.692014	medium	-0.0145803	very_small	0.00166958	negligible	-0.699634	medium	0.35097	small	0.194773	very_small
1656	2176.98	0.0491608	very_small	0.508114	medium	0.617043	medium	-0.0493153	very_small	0.0350088	very_small	-0.53072	medium	0.176312	very_small	0.116399	very_small
1657	2177.9	0.0245155	very_small	0.315108	small	0.51674	medium	-0.0699411	very_small	0.0693716	very_small	-0.383563	small	0.0779543	very_small	0.0762267	very_small
1658	2178.95	0.028827	very_small	0.224765	small	0.530347	medium	-0.0797374	very_small	0.083258	very_small	-0.33056	small	-0.0154999	very_small	0.022185	very_small
1659	2179.95	0.100179	very_small	0.269249	small	0.516181	medium	-0.0867968	very_small	0.100925	very_small	-0.453001	small	-0.00546316	negligible	0.0101194	very_small
1660	2180.96	-0.00804623	negligible	1.02571	large	0.687171	medium	-0.186618	very_small	-0.134716	very_small	-0.192961	very_small	0.21523	small	0.25433	small
1661	2181.96	-0.00423177	negligible	1.09355	large	0.574426	medium	-0.202985	small	-0.203824	small	-0.0639869	very_small	0.251418	small	0.253365	small
1662	2182.96	0.0535865	very_small	0.89569	large	0.469818	small	-0.192324	very_small	-0.161836	very_small	-0.0928453	very_small	0.186942	very_small	0.188188	very_small
1663	2183.96	0.107892	very_small	0.51235	medium	0.349796	small	-0.156766	very_small	-0.045985	very_small	-0.173378	very_small	0.0562284	very_small	0.0822539	very_small
1664	2184.96	0.183544	very_small	0.0836932	very_small	0.322775	small	-0.174808	very_small	0.0567798	very_small	-0.186699	very_small	-0.144149	very_small	0.0050198	negligible
1665	2185.95	0.116197	very_small	0.42912	small	0.475745	small	-0.152459	very_small	0.147828	very_small	-0.499716	small	0.0161218	very_small	0.0866553	very_small
1666	2186.89	0.0830885	very_small	0.476312	small	0.515815	medium	-0.129431	very_small	0.190589	very_small	-0.581074	medium	0.0191685	very_small	0.125098	very_small
1667	2187.94	0.111961	very_small	0.279185	small	0.436419	small	-0.139575	very_small	0.178239	very_small	-0.457936	small	-0.0665443	very_small	0.0715586	very_small
1668	2188.98	0.0241548	very_small	0.212674	small	0.390594	small	-0.0822376	very_small	0.152169	very_small	-0.368293	small	-0.0122092	very_small	0.038956	very_small
1669	2189.97	0.111206	very_small	0.297158	small	0.299013	small	-0.141178	very_small	0.128606	very_small	-0.346079	small	-0.0284925	very_small	0.0509288	very_small
1670	2190.94	0.201833	small	0.752193	medium	0.391803	small	-0.141722	very_small	0.112643	very_small	-0.699827	medium	0.164665	very_small	0.183732	very_small
1671	2191.94	0.205316	small	0.819391	large	0.365143	small	-0.148737	very_small	0.0936204	very_small	-0.699508	medium	0.216023	small	0.182693	very_small
1672	2192.92	0.196459	very_small	0.713592	medium	0.331242	small	-0.151099	very_small	0.0663034	very_small	-0.573667	medium	0.171608	very_small	0.140783	very_small
1673	2193.94	0.115182	very_small	0.583448	medium	0.340617	small	-0.127602	very_small	0.0808015	very_small	-0.45992	small	0.117874	very_small	0.0863472	very_small
1674	2194.93	0.0471174	very_small	0.386341	small	0.359828	small	-0.105889	very_small	0.0825191	very_small	-0.344528	small	0.0850873	very_small	0.0338104	very_small
1675	2195.98	0.0470763	very_small	0.163129	very_small	0.278818	small	-0.098554	very_small	0.0594872	very_small	-0.175226	very_small	-0.0195904	very_small	-0.0300122	very_small
1676	2196.94	0.0452523	very_small	0.427167	small	0.332226	small	-0.0990107	very_small	0.0242324	very_small	-0.274889	small	0.114346	very_small	0.0711182	very_small
1677	2197.93	0.107687	very_small	0.428347	small	0.343232	small	-0.122401	very_small	0.0554094	very_small	-0.373259	small	0.100655	very_small	0.0662797	very_small
1678	2198.87	0.297313	small	0.834994	large	0.323166	small	-0.127381	very_small	0.179969	very_small	-0.985638	large	0.205662	small	0.0427504	very_small
1679	2199.91	0.293986	small	0.878649	large	0.361343	small	-0.112304	very_small	0.156345	very_small	-1.02219	large	0.254534	small	0.0425522	very_small
1680	2200.9	0.276677	small	0.843742	large	0.393022	small	-0.115995	very_small	0.142397	very_small	-0.967418	large	0.246681	small	0.0184325	very_small
1681	2201.91	0.227456	small	0.788267	medium	0.447664	small	-0.103094	very_small	0.117155	very_small	-0.867656	large	0.226643	small	0.0161104	very_small
1682	2202.88	0.119341	very_small	0.712104	medium	0.423115	small	-0.0909518	very_small	0.0790602	very_small	-0.621928	medium	0.200321	small	0.0389074	very_small
1683	2203.92	0.102211	very_small	0.518042	medium	0.329474	small	-0.109883	very_small	0.00885169	negligible	-0.321674	small	0.0980863	very_small	0.0597585	very_small
1684	2204.94	0.0580112	very_small	0.555475	medium	0.312581	small	-0.0907649	very_small	0.071657	very_small	-0.382006	small	0.0928385	very_small	0.0962057	very_small
1685	2205.94	0.0720736	very_small	0.373138	small	0.263663	small	-0.0938727	very_small	0.107556	very_small	-0.370676	small	0.0576222	very_small	0.0973453	very_small
1686	2206.92	0.165596	very_small	0.527763	medium	0.278069	small	-0.135816	very_small	0.116861	very_small	-0.510069	medium	0.0769652	very_small	0.145598	very_small
1687	2207.94	0.160863	very_small	0.575924	medium	0.260866	small	-0.158097	very_small	0.120341	very_small	-0.477793	small	0.0638763	very_small	0.145702	very_small
1688	2208.92	0.18287	very_small	0.325222	small	0.228411	small	-0.178395	very_small	0.122335	very_small	-0.359171	small	-0.0327002	very_small	0.0880557	very_small
1689	2209.91	0.137334	very_small	0.0223235	very_small	0.214037	small	-0.171894	very_small	0.123408	very_small	-0.177932	very_small	-0.136271	very_small	0.0203146	very_small
1690	2210.94	0.1323	very_small	-0.0629472	very_small	0.264075	small	-0.153125	very_small	0.106023	very_small	-0.161234	very_small	-0.150492	very_small	-0.0174182	very_small
1691	2211.95	0.114331	very_small	0.00987212	negligible	0.223328	small	-0.13715	very_small	0.0853103	very_small	-0.141866	very_small	-0.119941	very_small	-0.0334076	very_small
1692	2212.93	0.161716	very_small	0.324662	small	0.193246	very_small	-0.188571	very_small	0.0783803	very_small	-0.236773	small	-0.0342525	very_small	0.0424142	very_small
1693	2213.91	0.159581	very_small	0.433937	small	0.138539	very_small	-0.177839	very_small	0.0669374	very_small	-0.268622	small	0.0332407	very_small	0.0407818	very_small
1694	2214.92	0.393837	small	0.0313904	very_small	0.448752	small	-0.295855	small	0.21176	small	-0.449751	small	-0.391533	small	0.0441596	very_small
1695	2215.93	0.253994	small	0.892768	large	0.538565	medium	-0.0436795	very_small	0.107665	very_small	-1.14927	large	0.380402	small	0.0343143	very_small
1696	2216.05	0.263	small	0.861953	large	0.523483	medium	-0.0631746	very_small	0.115909	very_small	-1.11011	large	0.345552	small	0.0606843	very_small
1697	2216.81	0.0919224	very_small	0.584438	medium	0.242464	small	-0.0201347	very_small	0.0840708	very_small	-0.605378	medium	0.255686	small	0.0436452	very_small
1698	2216.93	0.231295	small	0.924685	large	0.524006	medium	-0.0237582	very_small	0.09582	very_small	-1.16481	large	0.442775	small	0.0283312	very_small
1699	2217.93	0.223626	small	0.919518	large	0.519962	medium	-0.0382346	very_small	0.0923632	very_small	-1.11975	large	0.440902	small	0.0101579	very_small
1700	2218.93	0.192456	very_small	0.893162	large	0.503208	medium	-0.05379	very_small	0.100998	very_small	-1.0254	large	0.405508	small	0.0186227	very_small
1701	2219.93	0.192757	very_small	0.925715	large	0.400378	small	-0.114318	very_small	0.112255	very_small	-0.880902	large	0.345014	small	0.120684	very_small
1702	2220.91	0.253106	small	1.02684	large	0.178254	very_small	-0.192731	very_small	0.140767	very_small	-0.7944	medium	0.285713	small	0.160981	very_small
1703	2221.91	0.247298	small	1.00423	large	0.145168	very_small	-0.204121	small	0.125288	very_small	-0.723273	medium	0.282879	small	0.133419	very_small
1704	2222.88	0.190315	very_small	0.938311	large	0.163253	very_small	-0.181092	very_small	0.0933565	very_small	-0.610439	medium	0.275422	small	0.0958395	very_small
1705	2223.82	0.0750765	very_small	0.780387	medium	0.0760717	very_small	-0.11875	very_small	0.0631523	very_small	-0.403682	small	0.261559	small	0.0571631	very_small
1706	2224.9	0.0573229	very_small	0.335372	small	0.228705	small	-0.11241	very_small	0.04369	very_small	-0.213099	small	0.0653568	very_small	-0.00438967	negligible
1707	2225.95	0.0334435	very_small	0.102608	very_small	0.24684	small	-0.0931878	very_small	0.0332634	very_small	-0.0722128	very_small	-0.0651223	very_small	0.00022052	negligible
1708	2226.98	-0.0111064	very_small	0.0851106	very_small	0.212813	small	-0.0717364	very_small	0.0469789	very_small	-0.039666	very_small	-0.0714384	very_small	-0.0146548	very_small
1709	2227.91	0.0201796	very_small	0.0870336	very_small	0.205953	small	-0.0802068	very_small	0.0630344	very_small	-0.0850913	very_small	-0.0828203	very_small	-0.00262532	negligible
1710	2228.9	0.0731243	very_small	0.174756	very_small	0.157579	very_small	-0.123902	very_small	0.0704662	very_small	-0.122487	very_small	-0.0641306	very_small	0.021929	very_small
1711	2229.89	0.0626625	very_small	0.181082	very_small	0.110083	very_small	-0.112332	very_small	0.0702252	very_small	-0.112383	very_small	-0.0490898	very_small	0.00741006	negligible
1712	2230.91	0.0991987	very_small	-0.0532734	very_small	0.207592	small	-0.143946	very_small	0.116725	very_small	-0.0951181	very_small	-0.202797	small	-0.039872	very_small
1713	2231.9	0.226314	small	0.0115017	very_small	0.269819	small	-0.155746	very_small	0.174166	very_small	-0.367	small	-0.210839	small	-0.0537257	very_small
1714	2232.92	0.300835	small	-0.00518381	negligible	0.409889	small	-0.190051	very_small	0.196652	very_small	-0.498845	small	-0.23606	small	-0.0398669	very_small
1715	2233.92	0.312119	small	0.119948	very_small	0.468491	small	-0.213194	small	0.177698	very_small	-0.57653	medium	-0.123251	very_small	-0.0183765	very_small
1716	2234.92	0.262584	small	0.171406	very_small	0.415883	small	-0.217793	small	0.140375	very_small	-0.473388	small	-0.0598871	very_small	0.00027253	negligible
1717	2235.9	0.187903	very_small	0.254191	small	0.296669	small	-0.170378	very_small	0.0834826	very_small	-0.358221	small	0.0189634	very_small	-0.00937261	negligible
1718	2236.91	0.216572	small	0.348318	small	0.275612	small	-0.205983	small	0.0819829	very_small	-0.328156	small	-0.041071	very_small	0.0108927	very_small
1719	2237.88	0.151476	very_small	1.1693	large	0.237191	small	-0.112542	very_small	0.0183669	very_small	-0.756158	medium	0.523532	medium	0.0828405	very_small
1720	2238.88	0.163984	very_small	1.21066	very_large	0.28256	small	-0.105454	very_small	-0.00660595	negligible	-0.792505	medium	0.557976	medium	0.0909571	very_small
1721	2239.88	0.150667	very_small	1.18726	large	0.31605	small	-0.107586	very_small	-0.0368688	very_small	-0.721477	medium	0.543895	medium	0.0558165	very_small
1722	2240.91	0.112287	very_small	0.950995	large	0.311332	small	-0.104257	very_small	-0.0276417	very_small	-0.563191	medium	0.426681	small	0.0252267	very_small
1723	2241.88	0.104181	very_small	0.712914	medium	0.18383	very_small	-0.115958	very_small	-0.00235096	negligible	-0.388485	small	0.285624	small	0.0309791	very_small
1724	2242.93	0.161091	very_small	0.752653	medium	-0.0470522	very_small	-0.17812	very_small	0.0704206	very_small	-0.364265	small	0.203525	small	0.0457967	very_small
1725	2243.79	0.186124	very_small	0.854592	large	-0.323246	small	-0.200737	small	0.0711857	very_small	-0.280703	small	0.211209	small	0.0532379	very_small
1726	2244.82	0.090728	very_small	0.711817	medium	-0.146626	very_small	-0.142066	very_small	0.0502903	very_small	-0.239843	small	0.213669	small	0.00377216	negligible
1727	2245.87	0.109625	very_small	0.254233	small	0.13458	very_small	-0.141567	very_small	0.0345698	very_small	-0.157836	very_small	0.0348665	very_small	-0.0522498	very_small
1728	2246.94	0.136254	very_small	-0.144826	very_small	0.41914	small	-0.166895	very_small	0.0386222	very_small	-0.106229	very_small	-0.129622	very_small	-0.0939668	very_small
1729	2247.93	0.100518	very_small	-0.152274	very_small	0.347209	small	-0.114223	very_small	0.0475577	very_small	-0.0975798	very_small	-0.141715	very_small	-0.0690255	very_small
1730	2248.88	0.016766	very_small	-0.0073369	negligible	0.269455	small	-0.055003	very_small	0.0321928	very_small	-0.0750605	very_small	-0.0726207	very_small	-0.0500255	very_small
1731	2249.89	0.0314611	very_small	0.000627639	negligible	0.28192	small	-0.0710186	very_small	0.0301283	very_small	-0.085342	very_small	-0.061176	very_small	-0.0622243	very_small
1732	2250.86	0.0468917	very_small	0.0318978	very_small	0.229137	small	-0.0827605	very_small	0.0180245	very_small	-0.0637441	very_small	-0.050972	very_small	-0.0535196	very_small
1733	2251.87	0.0181806	very_small	0.0244662	very_small	0.209295	small	-0.0739708	very_small	0.0289317	very_small	-0.0438497	very_small	-0.0512584	very_small	-0.0484108	very_small
1734	2252.89	0.059097	very_small	0.14383	very_small	0.398042	small	-0.0587885	very_small	0.0110799	very_small	-0.220027	small	-0.000230597	negligible	-0.0453791	very_small
1735	2253.88	0.129912	very_small	0.384658	small	0.447333	small	-0.0598183	very_small	0.0372775	very_small	-0.483829	small	0.0998658	very_small	-0.00971459	negligible
1736	2254.88	0.355842	small	0.603427	medium	0.6779	medium	-0.121842	very_small	-0.205285	small	-0.503134	medium	0.155814	very_small	0.0200428	very_small
1737	2255.9	0.363309	small	0.635933	medium	0.673684	medium	-0.126872	very_small	-0.281519	small	-0.420183	small	0.200066	small	0.0160215	very_small
1738	2256.88	0.299119	small	0.454557	small	0.581961	medium	-0.133897	very_small	-0.203294	small	-0.325363	small	0.120717	very_small	-0.0224167	very_small
1739	2257.87	0.19087	very_small	0.293289	small	0.388018	small	-0.113481	very_small	-0.10617	very_small	-0.217324	small	0.0747485	very_small	-0.0353274	very_small
1740	2258.87	0.088207	very_small	0.220671	small	0.272064	small	-0.0853933	very_small	-0.02565	very_small	-0.159862	very_small	0.043893	very_small	-0.0391974	very_small
1741	2259.85	0.134155	very_small	0.750373	medium	-0.0208444	very_small	-0.158346	very_small	0.00673675	negligible	-0.328007	small	0.313524	small	0.0324496	very_small
1742	2260.83	0.149388	very_small	0.789722	medium	-0.025786	very_small	-0.163835	very_small	-0.0284846	very_small	-0.309034	small	0.341036	small	0.0119539	very_small
1743	2261.83	0.146203	very_small	0.721794	medium	0.0241436	very_small	-0.14918	very_small	-0.0664856	very_small	-0.249768	small	0.304465	small	-0.0262238	very_small
1744	2262.87	0.0617935	very_small	0.519725	medium	0.116993	very_small	-0.0820032	very_small	-0.0616276	very_small	-0.167618	very_small	0.20615	small	-0.0480623	very_small
1745	2263.86	0.0542768	very_small	0.38512	small	0.151585	very_small	-0.070083	very_small	-0.0307388	very_small	-0.166317	very_small	0.139297	very_small	-0.0404203	very_small
1746	2264.85	0.08053	very_small	0.470975	small	-0.0669907	very_small	-0.11302	very_small	0.0209681	very_small	-0.147499	very_small	0.125256	very_small	-0.0187766	very_small
1747	2265.81	0.0483226	very_small	0.503031	medium	-0.167418	very_small	-0.0999681	very_small	0.0199841	very_small	-0.0933988	very_small	0.13972	very_small	-0.0299214	very_small
1748	2266.86	0.082766	very_small	0.192097	very_small	0.13074	very_small	-0.0802511	very_small	0.0172079	very_small	-0.168607	very_small	0.0611109	very_small	-0.0774034	very_small
1749	2267.87	0.0211054	very_small	0.148436	very_small	0.296416	small	-0.0696083	very_small	-0.00185934	negligible	-0.141041	very_small	0.0760624	very_small	-0.0991852	very_small
1750	2268.93	0.135495	very_small	0.547267	medium	0.726104	medium	-0.0560752	very_small	-0.00360907	negligible	-0.684614	medium	0.261132	small	0.0227856	very_small
1751	2269.9	0.146806	very_small	0.705818	medium	0.800813	large	-0.0267283	very_small	-0.0245474	very_small	-0.803436	large	0.308299	small	0.0275443	very_small
1752	2270.9	0.28541	small	0.781888	medium	0.796321	medium	-0.0915237	very_small	-0.161889	very_small	-0.68084	medium	0.277626	small	0.061367	very_small
1753	2271.87	0.373272	small	0.601892	medium	0.732798	medium	-0.161773	very_small	-0.210277	small	-0.480856	small	0.137134	very_small	0.0455978	very_small
1754	2272.9	0.306599	small	0.342348	small	0.583529	medium	-0.171453	very_small	-0.158177	very_small	-0.282944	small	0.0297965	very_small	-0.000838722	negligible
1755	2273.87	0.222499	small	0.166708	very_small	0.481537	small	-0.132271	very_small	-0.131593	very_small	-0.154328	very_small	-0.0196534	very_small	-0.00901107	negligible
1756	2274.87	0.100112	very_small	0.215254	small	0.462285	small	-0.0676121	very_small	-0.118546	very_small	-0.135556	very_small	0.0490084	very_small	-0.00914281	negligible
1757	2275.9	0.0125915	very_small	0.316172	small	0.390518	small	-0.0404329	very_small	-0.0572388	very_small	-0.167222	very_small	0.0960087	very_small	-0.0182187	very_small
1758	2276.83	0.206819	small	0.539295	medium	0.532507	medium	-0.117998	very_small	-0.218892	small	-0.220862	small	0.155119	very_small	0.0435615	very_small
1759	2277.85	0.315159	small	0.622224	medium	0.591138	medium	-0.155253	very_small	-0.366871	small	-0.147851	very_small	0.174972	very_small	0.0154147	very_small
1760	2278.9	0.303395	small	0.466875	small	0.533602	medium	-0.144802	very_small	-0.378122	small	-0.036564	very_small	0.111633	very_small	-0.0188857	very_small
1761	2279.88	0.218466	small	0.324355	small	0.47218	small	-0.12465	very_small	-0.226627	small	-0.0949513	very_small	0.0667172	very_small	-0.0410094	very_small
1762	2280.85	0.126108	very_small	0.246242	small	0.40477	small	-0.0856524	very_small	-0.0716731	very_small	-0.201966	small	0.0495169	very_small	-0.0468929	very_small
1763	2281.85	0.0723993	very_small	0.595083	medium	0.0514291	very_small	-0.098699	very_small	-0.0208039	very_small	-0.221067	small	0.221273	small	-0.0245305	very_small
1764	2282.86	0.193646	very_small	0.719049	medium	0.22447	small	-0.161737	very_small	-0.0168968	very_small	-0.456052	small	0.301531	small	0.0125035	very_small
1765	2283.9	0.169556	very_small	0.729234	medium	0.550407	medium	-0.13136	very_small	-0.031473	very_small	-0.577888	medium	0.296022	small	-0.0119847	very_small
1766	2284.86	0.234705	small	0.826557	large	0.719436	medium	-0.124188	very_small	-0.0327529	very_small	-0.776945	medium	0.304899	small	0.067511	very_small
1767	2285.86	0.220745	small	0.954995	large	0.810071	large	-0.104282	very_small	-0.0394294	very_small	-0.865739	large	0.340186	small	0.117696	very_small
1768	2286.85	0.168409	very_small	0.964904	large	0.781678	medium	-0.0809144	very_small	-0.0431804	very_small	-0.807162	large	0.344388	small	0.10694	very_small
1769	2287.86	0.168484	very_small	0.854331	large	0.734795	medium	-0.074165	very_small	-0.112528	very_small	-0.605649	medium	0.264032	small	0.0762421	very_small
1770	2288.86	0.124119	very_small	0.6762	medium	0.633212	medium	-0.0509009	very_small	-0.159534	very_small	-0.381888	small	0.201306	small	0.0264131	very_small
1771	2289.86	0.00833365	negligible	0.499151	small	0.507772	medium	-0.0264909	very_small	-0.138331	very_small	-0.18774	very_small	0.174431	very_small	-0.0296638	very_small
1772	2290.91	0.0266344	very_small	0.528808	medium	0.529086	medium	-0.0509093	very_small	-0.104375	very_small	-0.256999	small	0.188151	very_small	0.0330032	very_small
1773	2291.85	0.109347	very_small	0.709024	medium	0.709335	medium	-0.078887	very_small	-0.195018	very_small	-0.360305	small	0.283512	small	0.0461477	very_small
1774	2292.88	0.210403	small	0.767297	medium	0.678951	medium	-0.121126	very_small	-0.318914	small	-0.247886	small	0.272565	small	0.0320706	very_small
1775	2293.85	0.332856	small	0.633241	medium	0.666803	medium	-0.179388	very_small	-0.333615	small	-0.189951	very_small	0.115582	very_small	0.042076	very_small
1776	2294.84	0.296906	small	0.409112	small	0.580953	medium	-0.170911	very_small	-0.255671	small	-0.12972	very_small	0.014523	very_small	0.0196555	very_small
1777	2295.82	0.0926262	very_small	0.371312	small	0.546071	medium	-0.0780152	very_small	-0.177172	very_small	-0.118754	very_small	0.0931447	very_small	-0.0262484	very_small
1778	2296.83	0.00777239	negligible	0.388102	small	0.524004	medium	-0.0416651	very_small	-0.103936	very_small	-0.183825	very_small	0.139257	very_small	-0.0287686	very_small
1779	2297.89	-0.0286903	very_small	0.330107	small	0.443937	small	-0.0298078	very_small	-0.0463193	very_small	-0.180197	very_small	0.116887	very_small	-0.0429331	very_small
1780	2298.86	0.124203	very_small	0.613956	medium	0.563441	medium	-0.10943	very_small	-0.0810723	very_small	-0.39477	small	0.208904	small	0.0246499	very_small
1781	2299.86	0.255688	small	0.84835	large	0.705251	medium	-0.155315	very_small	-0.200158	small	-0.483226	small	0.28786	small	0.0440306	very_small
1782	2300.84	0.242783	small	0.809933	large	0.712544	medium	-0.145096	very_small	-0.211742	small	-0.450571	small	0.27984	small	0.0374938	very_small
1783	2301.82	0.211389	small	0.903733	large	0.71625	medium	-0.136714	very_small	-0.13468	very_small	-0.561735	medium	0.27798	small	0.106325	very_small
1784	2302.83	-0.0115562	very_small	1.05668	large	0.830142	large	-0.0322469	very_small	0.0168663	very_small	-0.811872	large	0.430066	small	0.130434	very_small
1785	2303.83	-0.042186	very_small	0.968063	large	0.740032	medium	-0.0317927	very_small	0.0586963	very_small	-0.754982	medium	0.391852	small	0.104611	very_small
1786	2304.84	-0.0623607	very_small	1.0472	large	0.775275	medium	-0.0445226	very_small	0.0828909	very_small	-0.821122	large	0.450572	small	0.166232	very_small
1787	2305.85	-0.145369	very_small	1.18622	large	1.05904	large	0.0386457	very_small	-0.0683694	very_small	-0.759353	medium	0.528586	medium	0.136655	very_small
1788	2306.85	-0.134184	very_small	1.21127	very_large	1.10962	large	0.0454082	very_small	-0.149882	very_small	-0.680203	medium	0.53689	medium	0.111282	very_small
1789	2307.85	-0.0376707	very_small	1.1461	large	1.04749	large	-0.0162624	very_small	-0.185297	very_small	-0.595395	medium	0.465136	small	0.107461	very_small
1790	2308.86	0.0593731	very_small	0.816573	large	0.912784	large	-0.0927141	very_small	-0.156517	very_small	-0.434002	small	0.266611	small	0.0809759	very_small
1791	2309.84	0.100972	very_small	0.513433	medium	0.706465	medium	-0.115226	very_small	-0.128586	very_small	-0.265528	small	0.111534	very_small	0.0368504	very_small
1792	2310.84	0.095322	very_small	0.368911	small	0.488548	small	-0.105599	very_small	-0.112793	very_small	-0.145649	very_small	0.0627226	very_small	0.0108546	very_small
1793	2311.82	0.0155968	very_small	0.370764	small	0.451048	small	-0.0368321	very_small	-0.099377	very_small	-0.150973	very_small	0.100722	very_small	0.0032671	negligible
1794	2312.82	0.0177211	very_small	0.463289	small	0.496205	small	-0.049996	very_small	-0.08446	very_small	-0.228098	small	0.151175	very_small	0.0152592	very_small
1795	2313.81	0.0726024	very_small	0.587861	medium	0.574508	medium	-0.0846409	very_small	-0.176048	very_small	-0.217826	small	0.221094	small	0.010484	very_small
1796	2314.88	0.234459	small	1.00997	large	0.893832	large	-0.0934995	very_small	-0.191931	very_small	-0.723748	medium	0.392492	small	0.0729463	very_small
1797	2315.85	0.328566	small	1.06085	large	0.883152	large	-0.140511	very_small	-0.194644	very_small	-0.770024	medium	0.349843	small	0.0938539	very_small
1798	2316.85	0.315608	small	0.955384	large	0.783898	medium	-0.15539	very_small	-0.161248	very_small	-0.684505	medium	0.290837	small	0.0738741	very_small
1799	2317.79	0.197222	very_small	0.767532	medium	0.599221	medium	-0.129829	very_small	-0.0704185	very_small	-0.530647	medium	0.205777	small	0.065098	very_small
1800	2318.84	-0.0149237	very_small	0.900423	large	0.654154	medium	-0.0257338	very_small	0.0384793	very_small	-0.672076	medium	0.323315	small	0.117595	very_small
1801	2319.81	-0.0679333	very_small	0.913438	large	0.62251	medium	-0.0102258	very_small	0.0770087	very_small	-0.667647	medium	0.318432	small	0.13764	very_small
1802	2320.79	0.011549	very_small	0.915916	large	0.591951	medium	-0.0654323	very_small	0.044524	very_small	-0.630132	medium	0.299272	small	0.145884	very_small
1803	2321.8	0.258241	small	1.13935	large	0.445343	small	-0.163614	very_small	-0.0704779	very_small	-0.637765	medium	0.290703	small	0.221068	small
1804	2322.77	0.323173	small	1.14002	large	0.387555	small	-0.189667	very_small	-0.117281	very_small	-0.578925	medium	0.269821	small	0.200997	small
1805	2323.8	0.295651	small	0.995042	large	0.332458	small	-0.191165	very_small	-0.1417	very_small	-0.432403	small	0.244849	small	0.170177	very_small
1806	2324.78	0.0557393	very_small	0.994353	large	0.443892	small	-0.106929	very_small	-0.0607371	very_small	-0.436567	small	0.32	small	0.135988	very_small
1807	2325.79	-0.0143528	very_small	0.757662	medium	0.425183	small	-0.110099	very_small	-0.0167303	very_small	-0.308424	small	0.247457	small	0.0745958	very_small
1808	2326.83	-0.0506381	very_small	0.743542	medium	0.425256	small	-0.125604	very_small	0.0212805	very_small	-0.297652	small	0.246258	small	0.0786994	very_small
1809	2327.79	-0.143537	very_small	0.989553	large	0.708519	medium	-0.0660383	very_small	-0.110987	very_small	-0.295861	small	0.389744	small	0.108624	very_small
1810	2328.81	-0.0807528	very_small	1.19016	large	0.91972	large	-0.0761812	very_small	-0.171799	very_small	-0.442162	small	0.463938	small	0.0561716	very_small
1811	2329.82	0.0387663	very_small	1.11018	large	0.891545	large	-0.117906	very_small	-0.187443	very_small	-0.454283	small	0.389198	small	0.0326248	very_small
1812	2330.83	0.0747546	very_small	0.855378	large	0.804321	large	-0.129109	very_small	-0.152886	very_small	-0.373175	small	0.253548	small	-0.00155684	negligible
1813	2331.78	0.084377	very_small	0.550283	medium	0.583852	medium	-0.107422	very_small	-0.0997268	very_small	-0.267944	small	0.133487	very_small	-0.012938	very_small
1814	2332.83	0.116412	very_small	0.366037	small	0.51408	medium	-0.116541	very_small	-0.0897853	very_small	-0.18966	very_small	0.0365921	very_small	-0.0298971	very_small
1815	2333.79	0.07832	very_small	0.264197	small	0.458051	small	-0.0711418	very_small	-0.0957092	very_small	-0.154952	very_small	0.0630595	very_small	-0.0133024	very_small
1816	2334.8	0.0655112	very_small	0.288063	small	0.416836	small	-0.0819918	very_small	-0.0568573	very_small	-0.163779	very_small	0.0468784	very_small	0.012652	very_small
1817	2335.79	0.0476824	very_small	0.432351	small	0.427429	small	-0.0830095	very_small	-0.0986172	very_small	-0.154124	very_small	0.120845	very_small	0.00360547	negligible
1818	2336.81	0.182355	very_small	0.857247	large	0.599777	medium	-0.163962	very_small	-0.163513	very_small	-0.388431	small	0.282122	small	0.0871058	very_small
1819	2337.8	0.421955	small	1.16787	large	0.196934	very_small	-0.299339	small	-0.102869	very_small	-0.504229	medium	0.243601	small	0.191997	very_small
1820	2338.8	0.449521	small	1.13585	large	0.0397583	very_small	-0.316092	small	-0.0662909	very_small	-0.467332	small	0.184901	very_small	0.17523	very_small
1821	2339.8	0.383693	small	1.01514	large	0.00592464	negligible	-0.279673	small	-0.05313	very_small	-0.398166	small	0.169363	very_small	0.126429	very_small
1822	2340.81	0.166084	very_small	0.894035	large	0.133006	very_small	-0.175198	very_small	-0.00301854	negligible	-0.371448	small	0.209457	small	0.0813774	very_small
1823	2341.73	0.013343	very_small	0.789984	medium	0.209747	small	-0.0891298	very_small	0.0110309	very_small	-0.322882	small	0.237533	small	0.0833409	very_small
1824	2342.81	0.0409461	very_small	0.467877	small	0.318645	small	-0.111742	very_small	0.0566238	very_small	-0.267763	small	0.0454181	very_small	0.0587169	very_small
1825	2343.79	0.146536	very_small	0.626253	medium	0.246173	small	-0.15213	very_small	-0.0117027	very_small	-0.271232	small	0.072203	very_small	0.0986981	very_small
1826	2344.74	0.169897	very_small	0.737252	medium	0.165568	very_small	-0.143502	very_small	-0.0958059	very_small	-0.232295	small	0.176141	very_small	0.0753408	very_small
1827	2345.76	0.121217	very_small	0.658178	medium	0.231262	small	-0.113317	very_small	-0.108999	very_small	-0.196197	very_small	0.176787	very_small	0.0474568	very_small
1828	2346.82	0.0161099	very_small	0.574587	medium	0.311562	small	-0.0838273	very_small	-0.0640568	very_small	-0.166866	very_small	0.1543	very_small	0.0275408	very_small
1829	2347.79	-0.0166742	very_small	0.529438	medium	0.289078	small	-0.0760898	very_small	-0.0524824	very_small	-0.122857	very_small	0.137355	very_small	0.010168	very_small
1830	2348.82	-0.0193046	very_small	0.443753	small	0.260197	small	-0.0897924	very_small	-0.0203669	very_small	-0.0916841	very_small	0.0843329	very_small	0.0190617	very_small
1831	2349.75	-0.0131146	very_small	0.416185	small	0.264361	small	-0.0804829	very_small	-0.0417909	very_small	-0.088197	very_small	0.109826	very_small	0.00626591	negligible
1832	2350.82	0.0224287	very_small	0.602901	medium	0.459644	small	-0.107485	very_small	-0.0675373	very_small	-0.21901	small	0.171511	very_small	-0.0111936	very_small
1833	2351.79	0.0523049	very_small	0.608841	medium	0.507553	medium	-0.127756	very_small	-0.0892555	very_small	-0.229923	small	0.186186	very_small	-0.0278347	very_small
1834	2352.78	0.0621803	very_small	0.490715	small	0.532621	medium	-0.11329	very_small	-0.0901324	very_small	-0.214889	small	0.1367	very_small	-0.0343489	very_small
1835	2353.78	0.109162	very_small	0.59392	medium	0.33399	small	-0.112941	very_small	-0.0352455	very_small	-0.299807	small	0.136611	very_small	-0.00792378	negligible
1836	2354.8	0.114538	very_small	0.567722	medium	0.269152	small	-0.112587	very_small	-0.0329933	very_small	-0.267418	small	0.11852	very_small	-0.0169198	very_small
1837	2355.76	0.13457	very_small	0.404515	small	0.243362	small	-0.114404	very_small	-0.0301253	very_small	-0.205722	small	0.0424113	very_small	-0.0113905	very_small
1838	2356.79	0.0813186	very_small	0.261127	small	0.266148	small	-0.104052	very_small	-0.00280072	negligible	-0.136264	very_small	-0.0161928	very_small	-0.00482953	negligible
1839	2357.78	0.0425986	very_small	0.263065	small	0.282711	small	-0.0748795	very_small	-0.0297442	very_small	-0.099579	very_small	0.00535709	negligible	-0.00899658	negligible
1840	2358.77	0.0574503	very_small	0.396627	small	0.370589	small	-0.103679	very_small	-0.0555675	very_small	-0.173301	very_small	0.115384	very_small	0.0115454	very_small
1841	2359.76	0.195127	very_small	0.753206	medium	0.0351967	very_small	-0.180499	very_small	-0.0877206	very_small	-0.183065	very_small	0.177583	very_small	0.0783615	very_small
1842	2360.75	0.260068	small	0.828132	large	-0.0754254	very_small	-0.201072	small	-0.085968	very_small	-0.217707	small	0.18458	very_small	0.0614383	very_small
1843	2361.77	0.202577	small	0.703833	medium	-0.0185391	very_small	-0.153938	very_small	-0.0741888	very_small	-0.207128	small	0.170693	very_small	0.0239484	very_small
1844	2362.7	0.0768395	very_small	0.656128	medium	0.0896208	very_small	-0.0950696	very_small	-0.0654557	very_small	-0.165175	very_small	0.173166	very_small	0.0116972	very_small
1845	2363.79	0.0489597	very_small	0.362636	small	0.158811	very_small	-0.0796814	very_small	-0.0202714	very_small	-0.114248	very_small	0.0542392	very_small	-0.00505453	negligible
1846	2364.75	0.0972128	very_small	0.057489	very_small	0.210452	small	-0.120136	very_small	0.0329635	very_small	-0.0846021	very_small	-0.0866522	very_small	0.00989729	negligible
1847	2365.74	0.104272	very_small	0.26219	small	0.103927	very_small	-0.115576	very_small	-0.0135327	very_small	-0.0617238	very_small	-0.0285717	very_small	0.0334412	very_small
1848	2366.77	0.0777247	very_small	0.335179	small	0.136708	very_small	-0.0937377	very_small	-0.0390193	very_small	-0.080897	very_small	0.0362349	very_small	0.00967587	negligible
1849	2367.7	-0.00132131	negligible	0.389038	small	0.126498	very_small	-0.043213	very_small	-0.0805287	very_small	-0.04092	very_small	0.137623	very_small	-0.0146878	very_small
1850	2368.75	0.0743419	very_small	0.333655	small	0.350798	small	-0.079267	very_small	-0.0702136	very_small	-0.115299	very_small	0.00182529	negligible	0.023412	very_small
1851	2369.73	0.122188	very_small	0.308041	small	0.370733	small	-0.0940405	very_small	-0.0481482	very_small	-0.183869	very_small	-0.0182001	very_small	0.0180117	very_small
1852	2370.82	0.00777863	negligible	0.246028	small	0.327877	small	-0.0623251	very_small	-0.0144972	very_small	-0.109741	very_small	0.00882726	negligible	-0.0196775	very_small
1853	2371.75	0.0314405	very_small	0.236826	small	0.364985	small	-0.0787251	very_small	-0.0137712	very_small	-0.113578	very_small	-0.0295211	very_small	-0.0129348	very_small
1854	2372.74	0.0342771	very_small	0.31366	small	0.398796	small	-0.107672	very_small	-0.0253946	very_small	-0.112606	very_small	-0.000870598	negligible	-0.0164665	very_small
1855	2373.76	0.00932528	negligible	0.387849	small	0.359806	small	-0.0848892	very_small	-0.0724262	very_small	-0.0770858	very_small	0.0713984	very_small	-0.0313576	very_small
1856	2374.75	-0.0142113	very_small	0.385115	small	0.376744	small	-0.0605028	very_small	-0.0807871	very_small	-0.0820723	very_small	0.0940855	very_small	-0.0372993	very_small
1857	2375.77	-0.0266733	very_small	0.50669	medium	0.298424	small	-0.0410721	very_small	-0.0792612	very_small	-0.102373	very_small	0.124641	very_small	-0.00764323	negligible
1858	2376.74	0.0316567	very_small	0.513464	medium	0.250837	small	-0.061198	very_small	-0.0686713	very_small	-0.140607	very_small	0.105936	very_small	-0.00518384	negligible
1859	2377.72	0.00446488	negligible	0.419749	small	0.256719	small	-0.0420673	very_small	-0.0496466	very_small	-0.131395	very_small	0.0921771	very_small	-0.0216399	very_small
1860	2378.74	-0.018844	very_small	0.32521	small	0.281284	small	-0.0334466	very_small	-0.0370313	very_small	-0.103698	very_small	0.0625445	very_small	-0.0318587	very_small
1861	2379.73	-0.0215682	very_small	0.292038	small	0.278612	small	-0.0217754	very_small	-0.0426859	very_small	-0.0986207	very_small	0.0653863	very_small	-0.0336949	very_small
1862	2380.72	-0.0290014	very_small	0.280383	small	0.294601	small	-0.0292935	very_small	-0.0562543	very_small	-0.0752195	very_small	0.0854708	very_small	-0.0333661	very_small
1863	2381.72	0.0370407	very_small	0.516968	medium	-0.0369677	very_small	-0.0900427	very_small	-0.0809846	very_small	-0.00216484	negligible	0.151804	very_small	0.00112235	negligible
1864	2382.74	0.0594391	very_small	0.580702	medium	-0.133812	very_small	-0.0910215	very_small	-0.0798051	very_small	-0.00578438	negligible	0.153485	very_small	0.00450801	negligible
1865	2383.7	0.0570167	very_small	0.53671	medium	-0.095797	very_small	-0.0867893	very_small	-0.0867613	very_small	-0.00717459	negligible	0.160055	very_small	-0.0194215	very_small
1866	2384.72	0.0244029	very_small	0.430024	small	0.108711	very_small	-0.0652657	very_small	-0.0722782	very_small	-0.0541961	very_small	0.123911	very_small	-0.0390166	very_small
1867	2385.72	-0.00627546	negligible	0.339425	small	0.238925	small	-0.0448998	very_small	-0.0559567	very_small	-0.0764183	very_small	0.0858015	very_small	-0.0383282	very_small
1868	2386.7	0.113719	very_small	0.152293	very_small	0.30196	small	-0.123704	very_small	0.0244425	very_small	-0.168029	very_small	-0.0498436	very_small	-0.0322657	very_small
1869	2387.71	0.136185	very_small	0.202805	small	0.208274	small	-0.143894	very_small	0.032916	very_small	-0.150754	very_small	-0.0627858	very_small	-0.0166664	very_small
1870	2388.71	0.0783875	very_small	0.301065	small	0.179342	very_small	-0.100988	very_small	-0.0118376	very_small	-0.115984	very_small	0.0208408	very_small	-0.0287123	very_small
1871	2389.73	0.0567621	very_small	0.310169	small	0.252243	small	-0.0845621	very_small	-0.0353246	very_small	-0.0911234	very_small	-0.00248672	negligible	-0.0140809	very_small
1872	2390.71	0.0679664	very_small	0.366787	small	0.304973	small	-0.0846923	very_small	-0.0535934	very_small	-0.117504	very_small	0.00766485	negligible	0.0036925	negligible
1873	2391.77	-0.00661908	negligible	0.44723	small	0.363602	small	-0.0360402	very_small	-0.0645575	very_small	-0.141176	very_small	0.0731798	very_small	-0.00609716	negligible
1874	2392.72	0.0223313	very_small	0.500495	medium	0.503758	medium	-0.0223967	very_small	-0.0950022	very_small	-0.238551	small	0.110235	very_small	-0.0266534	very_small
1875	2393.72	0.081372	very_small	0.436871	small	0.485387	small	-0.0535109	very_small	-0.083965	very_small	-0.255426	small	0.0789099	very_small	-0.0219062	very_small
1876	2394.74	-0.00785141	negligible	0.503452	medium	0.447578	small	-0.0188963	very_small	-0.117873	very_small	-0.170716	very_small	0.152611	very_small	-0.0233012	very_small
1877	2395.71	0.00774264	negligible	0.489352	small	0.389029	small	-0.0364326	very_small	-0.113016	very_small	-0.147257	very_small	0.147242	very_small	-0.0284601	very_small
1878	2396.68	0.0212259	very_small	0.387151	small	0.336736	small	-0.0345031	very_small	-0.0930952	very_small	-0.121867	very_small	0.0918343	very_small	-0.0324035	very_small
1879	2397.72	-0.044192	very_small	0.403449	small	0.254475	small	-0.0224024	very_small	-0.0628933	very_small	-0.0840884	very_small	0.121191	very_small	-0.0423043	very_small
1880	2398.69	0.0231595	very_small	0.367659	small	0.200424	small	-0.0588602	very_small	-0.0561956	very_small	-0.0789941	very_small	0.0707119	very_small	-0.02022	very_small
1881	2399.68	0.0228597	very_small	0.375924	small	0.224688	small	-0.049489	very_small	-0.0825274	very_small	-0.0810382	very_small	0.105093	very_small	-0.0104866	very_small
1882	2400.71	-0.00595288	negligible	0.357091	small	0.353494	small	-0.0502795	very_small	-0.0765386	very_small	-0.0964633	very_small	0.0961036	very_small	-0.0237618	very_small
1883	2401.69	0.0351771	very_small	0.311758	small	0.360252	small	-0.0669597	very_small	-0.0557999	very_small	-0.129968	very_small	0.0538851	very_small	-0.0166278	very_small
1884	2402.66	0.0275845	very_small	0.201845	small	0.351559	small	-0.053108	very_small	-0.0271599	very_small	-0.130381	very_small	0.0150922	very_small	-0.0532332	very_small
1885	2403.68	0.0743538	very_small	0.203526	small	0.120368	very_small	-0.084851	very_small	-0.0171042	very_small	-0.0731186	very_small	0.0157776	very_small	-0.0651297	very_small
1886	2404.67	-0.015074	very_small	0.471587	small	0.000626022	negligible	-0.0259586	very_small	-0.0765176	very_small	-0.0134439	very_small	0.134625	very_small	-0.0578507	very_small
1887	2405.69	-0.038646	very_small	0.53434	medium	0.164726	very_small	0.0117956	very_small	-0.108817	very_small	-0.102447	very_small	0.209204	small	-0.0448674	very_small
1888	2406.7	-0.0591229	very_small	0.67755	medium	0.401033	small	0.044027	very_small	-0.164545	very_small	-0.210151	small	0.300481	small	-0.0363363	very_small
1889	2407.71	-0.0672194	very_small	0.733093	medium	0.547404	medium	0.0429269	very_small	-0.183028	very_small	-0.261389	small	0.33345	small	-0.0324992	very_small
1890	2408.7	0.162601	very_small	1.05466	large	0.914263	large	-0.0121014	very_small	-0.193522	very_small	-0.725855	medium	0.361343	small	0.0121559	very_small
1891	2409.7	0.193137	very_small	1.10697	large	0.932151	large	-0.0142572	very_small	-0.207843	small	-0.772513	medium	0.378274	small	-0.0026307	negligible
1892	2410.68	0.184232	very_small	1.07316	large	0.812474	large	-0.0399339	very_small	-0.179369	very_small	-0.700384	medium	0.35572	small	-0.00506646	negligible
1893	2411.71	0.133268	very_small	0.911048	large	0.60745	medium	-0.0463484	very_small	-0.146173	very_small	-0.515729	medium	0.294842	small	-0.0132597	very_small
1894	2412.67	0.0879076	very_small	0.757079	medium	0.37869	small	-0.0679003	very_small	-0.0627	very_small	-0.384265	small	0.217241	small	0.00122435	negligible
1895	2413.72	-0.0132148	very_small	0.66744	medium	0.320556	small	-0.0416011	very_small	-0.0470961	very_small	-0.262401	small	0.214218	small	-0.016794	very_small
1896	2414.68	0.0845534	very_small	0.552383	medium	0.364646	small	-0.0905654	very_small	-0.0376516	very_small	-0.270487	small	0.0944718	very_small	0.0158733	very_small
1897	2415.65	0.116938	very_small	0.476175	small	0.348918	small	-0.105249	very_small	-0.0350212	very_small	-0.24936	small	0.0482352	very_small	0.0297602	very_small
1898	2416.65	0.0311528	very_small	0.519041	medium	0.401078	small	-0.0490015	very_small	-0.0769781	very_small	-0.205151	small	0.10591	very_small	0.00920939	negligible
1899	2417.72	-0.0178604	very_small	0.541954	medium	0.337829	small	-0.0415903	very_small	-0.0550046	very_small	-0.18394	very_small	0.142805	very_small	-0.0212541	very_small
1900	2418.73	-0.0407909	very_small	0.52044	medium	0.306866	small	-0.00665169	negligible	-0.0637268	very_small	-0.174881	very_small	0.160559	very_small	-0.0425771	very_small
1901	2419.68	0.051793	very_small	0.625668	medium	0.244188	small	-0.0517823	very_small	-0.181163	very_small	-0.0860499	very_small	0.206628	small	-0.0356971	very_small
1902	2420.71	0.117675	very_small	0.627788	medium	0.32609	small	-0.0631024	very_small	-0.266105	small	-0.0612538	very_small	0.200596	small	-0.0342888	very_small
1903	2421.68	-0.0275574	very_small	0.709901	medium	0.385666	small	-0.00512172	negligible	-0.232898	small	-0.0820666	very_small	0.284369	small	-0.0608765	very_small
1904	2422.7	0.135271	very_small	1.01797	large	0.964046	large	0.00724977	negligible	-0.239438	small	-0.658688	medium	0.374834	small	0.0423779	very_small
1905	2423.69	0.125131	very_small	1.0934	large	1.04105	large	0.0319319	very_small	-0.244124	small	-0.749833	medium	0.426686	small	0.0462166	very_small
1906	2424.69	0.117897	very_small	1.04814	large	0.946652	large	0.0093916	negligible	-0.213972	small	-0.69154	medium	0.396948	small	0.0261155	very_small
1907	2425.68	0.0814937	very_small	0.87041	large	0.752295	medium	-0.0200685	very_small	-0.157414	very_small	-0.536414	medium	0.334643	small	-0.00509854	negligible
1908	2426.64	-0.00120792	negligible	0.718713	medium	0.500103	medium	-0.0174552	very_small	-0.109768	very_small	-0.337409	small	0.2859	small	-0.0219064	very_small
1909	2427.65	-0.00307787	negligible	0.536108	medium	0.38369	small	-0.0332542	very_small	-0.0769536	very_small	-0.228756	small	0.198673	very_small	-0.0237811	very_small
1910	2428.64	-0.0230435	very_small	0.530238	medium	0.399543	small	-0.0231878	very_small	-0.0976759	very_small	-0.192473	very_small	0.205268	small	0.000538122	negligible
1911	2429.65	-0.0500427	very_small	0.607269	medium	0.456536	small	-0.0105894	very_small	-0.126887	very_small	-0.188431	very_small	0.240501	small	0.00333445	negligible
1912	2430.68	0.0129173	very_small	1.05751	large	0.817429	large	-0.033727	very_small	-0.227091	small	-0.40374	small	0.362274	small	0.0851564	very_small
1913	2431.68	0.0508852	very_small	1.1515	large	0.829583	large	-0.0442657	very_small	-0.253669	small	-0.441899	small	0.391062	small	0.0766712	very_small
1914	2432.64	0.065183	very_small	1.0472	large	0.668148	medium	-0.0564904	very_small	-0.233752	small	-0.366244	small	0.3531	small	0.0494938	very_small
1915	2433.67	0.218403	small	0.979634	large	0.299573	small	-0.131077	very_small	-0.192571	very_small	-0.336345	small	0.292686	small	0.0428828	very_small
1916	2434.65	0.254085	small	0.894822	large	0.120162	very_small	-0.140724	very_small	-0.166859	very_small	-0.301288	small	0.266955	small	0.0110888	very_small
1917	2435.69	0.345607	small	0.8153	large	0.0121825	very_small	-0.160174	very_small	-0.163097	very_small	-0.296465	small	0.195092	very_small	0.0233524	very_small
1918	2436.68	0.296206	small	1.0232	large	0.490566	small	-0.110076	very_small	-0.236988	small	-0.494719	small	0.310171	small	-0.00889409	negligible
1919	2437.68	0.196208	very_small	1.10741	large	0.762783	medium	-0.0445871	very_small	-0.266707	small	-0.574575	medium	0.385278	small	-0.0359628	very_small
1920	2438.68	0.139651	very_small	1.08166	large	0.834352	large	-0.0256755	very_small	-0.21843	small	-0.625594	medium	0.389963	small	-0.0415945	very_small
1921	2439.69	0.0681706	very_small	1.0649	large	0.842622	large	-0.0482916	very_small	-0.176046	very_small	-0.574892	medium	0.402591	small	-0.0505131	very_small
1922	2440.67	0.0104979	very_small	0.986643	large	0.760075	medium	-0.073185	very_small	-0.136819	very_small	-0.462165	small	0.376714	small	-0.0619827	very_small
1923	2441.66	0.000712495	negligible	0.851116	large	0.571064	medium	-0.0777119	very_small	-0.169306	very_small	-0.260174	small	0.329735	small	-0.052626	very_small
1924	2442.66	0.00947216	negligible	0.73931	medium	0.445318	small	-0.0613676	very_small	-0.200026	small	-0.13485	very_small	0.269097	small	-0.0156645	very_small
1925	2443.63	-0.0174947	very_small	0.679919	medium	0.419759	small	-0.0404569	very_small	-0.175729	very_small	-0.125402	very_small	0.246542	small	-0.00159176	negligible
1926	2444.68	-0.00366253	negligible	1.07233	large	0.905355	large	-0.00859201	negligible	-0.270943	small	-0.411565	small	0.410726	small	0.0750223	very_small
1927	2445.65	-0.00649866	negligible	1.17568	large	0.995071	large	0.00989209	negligible	-0.295664	small	-0.482428	small	0.466221	small	0.0971759	very_small
1928	2446.64	-0.00164592	negligible	1.05919	large	0.875224	large	0.00014759	negligible	-0.258861	small	-0.42445	small	0.404016	small	0.074159	very_small
1929	2447.65	0.0922695	very_small	0.95549	large	0.663425	medium	-0.0780498	very_small	-0.204258	small	-0.396027	small	0.347275	small	0.0403177	very_small
1930	2448.65	0.145251	very_small	0.773433	medium	0.466186	small	-0.115697	very_small	-0.151876	very_small	-0.326278	small	0.254932	small	-0.00369798	negligible
1931	2449.66	0.199465	very_small	0.664818	medium	0.345735	small	-0.128838	very_small	-0.123464	very_small	-0.302171	small	0.170873	very_small	0.0113874	very_small
1932	2450.66	0.114684	very_small	0.706941	medium	0.414458	small	-0.0735197	very_small	-0.141474	very_small	-0.296174	small	0.218864	small	0.0259143	very_small
1933	2451.68	0.0471109	very_small	0.728182	medium	0.520519	medium	-0.0249323	very_small	-0.144829	very_small	-0.328123	small	0.250764	small	0.0168492	very_small
1934	2452.61	0.00540617	negligible	1.04649	large	0.682298	medium	-0.0310979	very_small	-0.239268	small	-0.32215	small	0.364126	small	0.0755215	very_small
1935	2453.7	0.120072	very_small	1.19885	large	1.13406	large	0.0663912	very_small	-0.211218	small	-0.937654	large	0.471269	small	0.0387655	very_small
1936	2454.7	0.130425	very_small	1.19024	large	1.1527	large	0.0898578	very_small	-0.205415	small	-1.01362	large	0.488138	small	0.0191862	very_small
1937	2455.69	0.156509	very_small	1.28076	very_large	1.01548	large	0.0317606	very_small	-0.185558	very_small	-0.971303	large	0.494127	small	0.0352931	very_small
1938	2456.68	0.145901	very_small	1.30073	very_large	0.79866	medium	-0.0229209	very_small	-0.162574	very_small	-0.817153	large	0.476915	small	0.0462808	very_small
1939	2457.67	0.146198	very_small	1.19725	large	0.488664	small	-0.0773062	very_small	-0.148404	very_small	-0.559841	medium	0.391092	small	0.0496211	very_small
1940	2458.65	0.102243	very_small	1.18351	large	0.537502	medium	-0.0881984	very_small	-0.212226	small	-0.412949	small	0.403068	small	0.0422167	very_small
1941	2459.64	0.0271871	very_small	1.19005	large	0.713259	medium	-0.0567931	very_small	-0.258347	small	-0.373437	small	0.433842	small	0.0283126	very_small
1942	2460.64	0.0778122	very_small	1.31293	very_large	0.974611	large	-0.00495859	negligible	-0.190939	very_small	-0.789079	medium	0.498838	small	0.0960817	very_small
1943	2461.65	0.0719555	very_small	1.29327	very_large	1.00618	large	0.00987273	negligible	-0.180619	very_small	-0.82696	large	0.498921	small	0.0907478	very_small
1944	2462.66	0.0351821	very_small	1.1996	large	0.940095	large	0.00176868	negligible	-0.175179	very_small	-0.702295	medium	0.464713	small	0.0600776	very_small
1945	2463.59	0.0200151	very_small	1.15276	large	0.749291	medium	-0.0421807	very_small	-0.151048	very_small	-0.554724	medium	0.432523	small	0.0467799	very_small
1946	2464.63	0.0468993	very_small	0.659343	medium	0.704248	medium	-0.0519039	very_small	-0.139587	very_small	-0.35613	small	0.236274	small	-0.0129873	very_small
1947	2465.64	0.0376842	very_small	0.393661	small	0.673186	medium	-0.0303159	very_small	-0.119212	very_small	-0.268602	small	0.128742	very_small	-0.049418	very_small
1948	2466.62	0.00836078	negligible	0.719282	medium	0.791719	medium	-0.0396922	very_small	-0.204721	small	-0.27307	small	0.242178	small	0.0415668	very_small
1949	2467.67	-0.0067007	negligible	0.935558	large	1.0084	large	0.0346795	very_small	-0.166839	very_small	-0.616008	medium	0.377012	small	0.0634044	very_small
1950	2468.64	-0.017974	very_small	1.07685	large	1.05093	large	0.0470795	very_small	-0.174742	very_small	-0.682892	medium	0.427057	small	0.0739852	very_small
1951	2469.67	0.132603	very_small	1.14247	large	1.05132	large	0.0133907	very_small	-0.190715	very_small	-0.831587	large	0.410836	small	0.0838381	very_small
1952	2470.66	0.189893	very_small	1.11944	large	1.00471	large	-0.0113159	very_small	-0.196204	very_small	-0.824276	large	0.375811	small	0.0664277	very_small
1953	2471.64	0.203715	small	0.96247	large	0.887411	large	-0.0527926	very_small	-0.157427	very_small	-0.710912	medium	0.285329	small	0.0433128	very_small
1954	2472.63	0.146362	very_small	0.793004	medium	0.751741	medium	-0.0697291	very_small	-0.127832	very_small	-0.527815	medium	0.226413	small	0.0117279	very_small
1955	2473.62	0.0570497	very_small	0.674878	medium	0.641954	medium	-0.0597684	very_small	-0.121514	very_small	-0.344183	small	0.198903	very_small	-0.00326654	negligible
1956	2474.64	-0.0229718	very_small	0.832843	large	0.791892	medium	-0.00287736	negligible	-0.149078	very_small	-0.417542	small	0.297117	small	0.0268027	very_small
1957	2475.64	-0.0069581	negligible	1.19866	large	1.10332	large	0.00953411	negligible	-0.219323	small	-0.643454	medium	0.454433	small	0.0869468	very_small
1958	2476.63	0.0694264	very_small	1.2208	very_large	1.19196	large	0.0232742	very_small	-0.252211	small	-0.769599	medium	0.476887	small	0.0860403	very_small
1959	2477.63	0.12069	very_small	1.22204	very_large	1.05112	large	-0.00298196	negligible	-0.267676	small	-0.711258	medium	0.455946	small	0.0777799	very_small
1960	2478.62	0.104207	very_small	1.10991	large	0.796668	medium	-0.0308068	very_small	-0.230439	small	-0.547926	medium	0.399354	small	0.0434323	very_small
1961	2479.59	0.0861881	very_small	0.875773	large	0.453539	small	-0.0610852	very_small	-0.17245	very_small	-0.313113	small	0.277833	small	0.0103329	very_small
1962	2480.6	0.0604071	very_small	0.960514	large	0.600798	medium	-0.0337363	very_small	-0.193954	very_small	-0.402826	small	0.354874	small	0.0113896	very_small
1963	2481.61	0.0238824	very_small	1.06412	large	0.796294	medium	-0.019937	very_small	-0.218591	small	-0.477249	small	0.425533	small	-0.0201365	very_small
1964	2482.61	0.0121923	very_small	1.18278	large	0.90675	large	-0.0315196	very_small	-0.24165	small	-0.51165	medium	0.475831	small	0.0113557	very_small
1965	2483.59	0.0264402	very_small	1.21141	very_large	0.914122	large	-0.0309514	very_small	-0.193015	very_small	-0.60914	medium	0.46089	small	0.0625389	very_small
1966	2484.63	0.00521336	negligible	1.06914	large	0.866328	large	-0.0133491	very_small	-0.149731	very_small	-0.580972	medium	0.394576	small	0.0477474	very_small
1967	2485.63	-0.00104144	negligible	0.884112	large	0.67455	medium	-0.0157952	very_small	-0.127455	very_small	-0.434995	small	0.31039	small	0.0288808	very_small
1968	2486.62	-0.000171078	negligible	0.536144	medium	0.528061	medium	-0.0370178	very_small	-0.0937991	very_small	-0.249065	small	0.17575	very_small	-0.00109993	negligible
1969	2487.63	-0.0198013	very_small	0.390003	small	0.505807	medium	-0.0147494	very_small	-0.102399	very_small	-0.170494	very_small	0.130629	very_small	-0.00877568	negligible
1970	2488.62	-0.071601	very_small	0.58816	medium	0.622072	medium	-0.016206	very_small	-0.151131	very_small	-0.167487	very_small	0.216392	small	0.0108346	very_small
1971	2489.59	-0.0835279	very_small	0.885492	large	0.793552	medium	-0.0190028	very_small	-0.19114	very_small	-0.282948	small	0.325484	small	0.0752606	very_small
1972	2490.61	-0.0695803	very_small	0.976697	large	0.906859	large	0.00149272	negligible	-0.173633	very_small	-0.4632	small	0.404601	small	0.083489	very_small
1973	2491.61	0.0131098	very_small	1.14565	large	0.941207	large	-0.0142817	very_small	-0.200533	small	-0.584098	medium	0.439761	small	0.106628	very_small
1974	2492.58	0.110072	very_small	1.087	large	0.91283	large	-0.0632092	very_small	-0.234477	small	-0.537389	medium	0.373407	small	0.0691184	very_small
1975	2493.57	0.13986	very_small	0.970995	large	0.786086	medium	-0.0918113	very_small	-0.25219	small	-0.398858	small	0.306742	small	0.0303506	very_small
1976	2494.55	0.0910028	very_small	0.823129	large	0.666013	medium	-0.0811328	very_small	-0.219499	small	-0.287096	small	0.254479	small	0.000932257	negligible
1977	2495.59	0.00493606	negligible	0.712427	medium	0.547153	medium	-0.0374939	very_small	-0.170134	very_small	-0.218989	small	0.235334	small	-0.0193021	very_small
1978	2496.58	0.0643239	very_small	0.873006	large	0.77186	medium	-0.0400477	very_small	-0.131155	very_small	-0.516472	medium	0.296181	small	0.030346	very_small
1979	2497.58	0.0292945	very_small	1.14787	large	0.977663	large	-0.0533909	very_small	-0.180289	very_small	-0.590166	medium	0.414286	small	0.0767402	very_small
1980	2498.58	0.0478737	very_small	1.16541	large	0.995421	large	-0.0632643	very_small	-0.206874	small	-0.578553	medium	0.425548	small	0.0672722	very_small
1981	2499.57	0.0145739	very_small	1.12391	large	0.823418	large	-0.0446529	very_small	-0.230902	small	-0.443563	small	0.432138	small	0.0413545	very_small
1982	2500.57	0.00644419	negligible	0.858508	large	0.561765	medium	-0.0378374	very_small	-0.191547	very_small	-0.280748	small	0.333116	small	0.00582831	negligible
1983	2501.56	-0.0140201	very_small	0.668939	medium	0.360133	small	-0.00624046	negligible	-0.174586	very_small	-0.139893	very_small	0.237904	small	-0.0233855	very_small
1984	2502.55	-0.0932589	very_small	0.787144	medium	0.459549	small	0.00887339	negligible	-0.208298	small	-0.123776	very_small	0.330468	small	-0.00472843	negligible
1985	2503.55	-0.0927893	very_small	0.891188	large	0.593691	medium	0.00315997	negligible	-0.238306	small	-0.175756	very_small	0.377199	small	-0.00049036	negligible
1986	2504.56	-0.0851965	very_small	0.961379	large	0.704624	medium	0.00524427	negligible	-0.261421	small	-0.243051	small	0.430681	small	0.0172258	very_small
1987	2505.57	-0.0843388	very_small	1.04823	large	0.754717	medium	0.0112937	very_small	-0.261281	small	-0.305212	small	0.45758	small	0.0385818	very_small
1988	2506.54	-0.0240566	very_small	1.04391	large	0.751704	medium	-0.0127459	very_small	-0.222691	small	-0.405489	small	0.446582	small	0.0413515	very_small
1989	2507.59	0.213321	small	1.06315	large	0.855823	large	-0.0798473	very_small	-0.359581	small	-0.457975	small	0.416915	small	0.0815409	very_small
1990	2508.59	0.33302	small	1.03518	large	0.849407	large	-0.120559	very_small	-0.410534	small	-0.456001	small	0.376661	small	0.0739196	very_small
1991	2509.59	0.293248	small	0.981102	large	0.785874	medium	-0.110797	very_small	-0.378761	small	-0.405981	small	0.341294	small	0.0460847	very_small
1992	2510.57	0.176287	very_small	0.917798	large	0.732199	medium	-0.0865334	very_small	-0.269918	small	-0.387881	small	0.299202	small	0.0205576	very_small
1993	2511.56	0.0135142	very_small	0.887957	large	0.709905	medium	-0.054213	very_small	-0.184932	very_small	-0.335788	small	0.312395	small	0.0340901	very_small
1994	2512.54	0.0220772	very_small	0.910511	large	0.724943	medium	-0.0580239	very_small	-0.139434	very_small	-0.429357	small	0.322383	small	0.0507192	very_small
1995	2513.53	0.00819018	negligible	1.02359	large	0.729398	medium	-0.0530259	very_small	-0.161977	very_small	-0.433852	small	0.366599	small	0.0647979	very_small
1996	2514.53	0.0398539	very_small	0.913752	large	0.632881	medium	-0.0753202	very_small	-0.154809	very_small	-0.363687	small	0.309972	small	0.0573565	very_small
1997	2515.52	0.0309299	very_small	0.769526	medium	0.508239	medium	-0.0661524	very_small	-0.166409	very_small	-0.236417	small	0.263311	small	0.0275903	very_small
[truncated: 530 more rows]

## Sheet: Table S3
Table S3. Peptides identified by LC-MALDI-MS/MS in breast cancers
Cmpd.	m/z measured	Mr calculated	z	Δ m/z [ppm]	RMS90 [ppm]	Rt [min]	Scores	#Cmpds.	Site [%]	Rank	P	Sequence	Modifications	Type	Fragment location	Protein ID	Protein name	Int.
4119	1451.7664	1450.7721	1	-8.98	832.16	75.00	15.1 (M:15.1)	1		2	1	K.APDFVFYAPRLR.I		CID	264 - 275	MOES_HUMAN	Moesin OS=Homo sapiens OX=9606 GN=MSN PE=1 SV=3	645
6259	2620.3557	2619.3352	1	5.07	615.39	111.00	15.1 (M:15.1)	1		1	1	K.SGLSAGVTGKTGLSAGVTGTTGPSAEATGK.T		CID	5,992 - 6,021	MUC19_HUMAN	Mucin-19 OS=Homo sapiens OX=9606 GN=MUC19 PE=1 SV=3	705
2548	1359.6954	1358.6830	1	3.77	743.73	56.00	15.2 (M:15.2)	1		2	0	R.GTITDAPGFDPLR.D		CID	192 - 204	ANX11_HUMAN	Annexin A11 OS=Homo sapiens OX=9606 GN=ANXA11 PE=1 SV=1	931
3901	1320.6598	1319.6569	1	-3.30	951.15	88.17	15.2 (M:15.2)	1		10	1	K.VEEGGKADTLSSK.L		CID	57 - 69	SHRM3_HUMAN	Protein Shroom3 OS=Homo sapiens OX=9606 GN=SHROOM3 PE=1 SV=2	1650
860	1850.9237	1849.9183	1	-1.03	413.69	39.50	15.2 (M:15.2)	1		1	0	K.THVTHHPISDHEATLR.C		CID	211 - 226	HLAB_HUMAN	HLA class I histocompatibility antigen, B alpha chain OS=Homo sapiens OX=9606 GN=HLA-B PE=1 SV=3	1853
1644	2189.9172	2188.8981	1	5.43	276.97	52.50	15.2 (M:15.2)	1		1	0	R.NMGGPYGGGNYGPGGSGGSGGYGGR.S		CID	326 - 350	ROA2_HUMAN	Heterogeneous nuclear ribonucleoproteins A2/B1 OS=Homo sapiens OX=9606 GN=HNRNPA2B1 PE=1 SV=2	991
4104	1486.7181	1485.7398	1	-19.49	1137.41	91.17	15.2 (M:15.2)	1		8	1	R.DVREVWEMLGPR.I		CID	323 - 334	ABCA7_HUMAN	Phospholipid-transporting ATPase ABCA7 OS=Homo sapiens OX=9606 GN=ABCA7 PE=1 SV=3	1660
1654	1816.8784	1815.9155	1	-24.44	1021.11	52.50	15.2 (M:15.2)	1		1	1	R.ISVYYNEATGGKYVPR.A		CID	47 - 62	TBB5_HUMAN	Tubulin beta chain OS=Homo sapiens OX=9606 GN=TUBB PE=1 SV=2	272
4412	1953.0211	1952.0024	1	5.87		78.83	15.2 (M:15.2)	1		1	0	K.EMATISEDVIIVTSSLTK.D	Oxidation: 2	CID	94 - 111	COPG2_HUMAN	Coatomer subunit gamma-2 OS=Homo sapiens OX=9606 GN=COPG2 PE=1 SV=1	856
4244	1898.0531	1897.0826	1	-19.35	389.63	93.33	15.2 (M:15.2)	1		1	0	K.QPFVQGLALYTPVVLPR.S		CID	221 - 237	ANGT_HUMAN	Angiotensinogen OS=Homo sapiens OX=9606 GN=AGT PE=1 SV=1	2866
2637	1446.7872	1445.7734	1	4.50	1291.28	63.67	15.3 (M:15.3)	1		3	0	K.LMLAQETLQLMR.A		CID	68 - 79	WHAL1_HUMAN	Putative WASP homolog-associated protein with actin, membranes and microtubules-like protein 1 OS=Homo sapiens OX=9606 GN=WHAMMP3 PE=5 SV=1	270
2874	1218.6388	1217.6404	1	-7.32	76.89	67.00	15.3 (M:15.3)	1		3	0	K.DANLYISGLPR.T		CID	105 - 115	ELAV1_HUMAN	ELAV-like protein 1 OS=Homo sapiens OX=9606 GN=ELAVL1 PE=1 SV=2	981
3968	1481.7223	1480.6915	1	15.87	815.76	73.17	15.3 (M:15.3)	1		2	0	K.DCCINPHSPLIR.V	Carbamidomethyl: 2, 3	CID	192 - 203	NDST3_HUMAN	Bifunctional heparan sulfate N-deacetylase/N-sulfotransferase 3 OS=Homo sapiens OX=9606 GN=NDST3 PE=2 SV=1	382
4647	1403.7961	1402.7820	1	4.88	670.54	81.50	15.4 (M:15.4)	1		1	0	K.LSDAGITPLFLTR.Q		CID	2,533 - 2,545	CO6A3_HUMAN	Collagen alpha-3(VI) chain OS=Homo sapiens OX=9606 GN=COL6A3 PE=1 SV=5	2746
3436	2178.1516	2177.1415	1	1.28	324.39	80.00	15.4 (M:15.4)	1		1	0	K.IPIFSAAGLPHNEIAAQICR.Q	Carbamidomethyl: 19	CID	189 - 208	VATB2_HUMAN	V-type proton ATPase subunit B, brain isoform OS=Homo sapiens OX=9606 GN=ATP6V1B2 PE=1 SV=3	598
5917	1418.7220	1417.6984	1	11.56	898.01	98.83	15.4 (M:15.4)	1		7	1	K.DAAAMESNVKVQR.Q		CID	167 - 179	FXRD1_HUMAN	FAD-dependent oxidoreductase domain-containing protein 1 OS=Homo sapiens OX=9606 GN=FOXRED1 PE=1 SV=2	804
4512	2160.9937	2160.0011	1	-6.83	297.87	97.83	15.4 (M:15.4)	1		1	0	K.VDTDGNGYISFNELNDLFK.A		CID	21 - 39	PLSL_HUMAN	Plastin-2 OS=Homo sapiens OX=9606 GN=LCP1 PE=1 SV=6	584
4003	2866.1367	2865.1435	1	-4.91	250.38	89.67	15.4 (M:15.4)	1		1	0	R.DGSDYEGWCWPGSAGYPDFTNPTMR.A	Carbamidomethyl: 9	CID	494 - 518	GANAB_HUMAN	Neutral alpha-glucosidase AB OS=Homo sapiens OX=9606 GN=GANAB PE=1 SV=3	187
5472	2584.4419	2583.4762	1	-16.07	832.42	127.50	15.5 (M:15.5)	1		1	1	K.QTISRPKGVALHRPDVYLLPPAR.E		CID	439 - 461	IGM_HUMAN	Immunoglobulin mu heavy chain OS=Homo sapiens OX=9606 PE=1 SV=2	16462
1609	1357.7050	1356.7249	1	-20.04	422.42	52.17	15.5 (M:15.5)	1		1	0	K.VIDPATATSVDLR.D		CID	194 - 206	TCPD_HUMAN	T-complex protein 1 subunit delta OS=Homo sapiens OX=9606 GN=CCT4 PE=1 SV=4	739
4137	1082.5342	1081.5516	1	-22.83	462.43	91.67	15.5 (M:15.5)	1		1	0	R.LSEHATAPTR.G		CID	119 - 128	DUT_HUMAN	Deoxyuridine 5'-triphosphate nucleotidohydrolase, mitochondrial OS=Homo sapiens OX=9606 GN=DUT PE=1 SV=4	1476
3600	1463.7294	1462.7059	1	11.06	1070.73	68.00	15.6 (M:15.6)	1		2	1	-.MSSGAASGTGRGRPR.G	Oxidation: 1	CID	1 - 15	RRAS_HUMAN	Ras-related protein R-Ras OS=Homo sapiens OX=9606 GN=RRAS PE=1 SV=1	388
833	1466.6941	1465.6945	1	-5.25		44.00	15.6 (M:15.6)	1		1	0	-.MMLGPEGGEGFVVK.L	Oxidation: 2	CID	1 - 14	HNRPF_HUMAN	Heterogeneous nuclear ribonucleoprotein F OS=Homo sapiens OX=9606 GN=HNRNPF PE=1 SV=3	752
3458	1536.7515	1535.7151	1	18.94	416.41	80.67	15.6 (M:15.6)	1		2	1	K.QAATMSEVEWRGR.T	Oxidation: 5	CID	289 - 301	SRP68_HUMAN	Signal recognition particle subunit SRP68 OS=Homo sapiens OX=9606 GN=SRP68 PE=1 SV=2	3275
1908	1186.6115	1185.5990	1	4.39	173.13	54.67	15.6 (M:15.6)	1		1	0	K.QEELEAALQR.G		CID	354 - 363	K2C7_HUMAN	Keratin, type II cytoskeletal 7 OS=Homo sapiens OX=9606 GN=KRT7 PE=1 SV=5	2811
6315	1467.7797	1466.7841	1	-8.01	305.68	113.00	15.6 (M:15.6)	1		2	1	K.VEPLRAELQEGAR.Q		CID	143 - 155	APOA1_HUMAN	Apolipoprotein A-I OS=Homo sapiens OX=9606 GN=APOA1 PE=1 SV=1	2875
6315	1467.7797	1466.7729	1	-0.35	305.68	113.00	15.6 (M:15.6)	1		2	0	K.QLVDIPEGQLEAR.A		CID	677 - 689	QSOX1_HUMAN	Sulfhydryl oxidase 1 OS=Homo sapiens OX=9606 GN=QSOX1 PE=1 SV=3	2875
1728	954.4620	953.4607	1	-6.27	284.74	53.17	15.7 (M:15.7)	1		3	0	R.IFGSYDPR.R		CID	175 - 182	CATG_HUMAN	Cathepsin G OS=Homo sapiens OX=9606 GN=CTSG PE=1 SV=2	1186
4896	1469.7906	1468.7708	1	8.55	714.32	114.17	15.7 (M:15.7)	1		4	1	R.IVEQDTMPPKGVR.H		CID	364 - 376	DDX3X_HUMAN	ATP-dependent RNA helicase DDX3X OS=Homo sapiens OX=9606 GN=DDX3X PE=1 SV=3	468
1249	990.5435	989.5506	1	-14.45	176.47	48.83	15.7 (M:15.7)	1		1	1	K.VTTASVKER.R		CID	18 - 26	GCN1_HUMAN	eIF-2-alpha kinase activator GCN1 OS=Homo sapiens OX=9606 GN=GCN1 PE=1 SV=6	29393
3197	1700.7783	1699.7730	1	-1.13	459.34	63.17	15.7 (M:15.7)	1		1	0	R.ELGEYGFHEYTEVK.T		CID	477 - 490	AL1A1_HUMAN	Retinal dehydrogenase 1 OS=Homo sapiens OX=9606 GN=ALDH1A1 PE=1 SV=2	335
2137	1313.6880	1312.6789	1	1.39	176.24	57.17	15.8 (M:15.8)	1		2	0	R.LNWGHIPSHPR.V		CID	442 - 452	PGBM_HUMAN	Basement membrane-specific heparan sulfate proteoglycan core protein OS=Homo sapiens OX=9606 GN=HSPG2 PE=1 SV=4	743
1235	1073.5961	1072.5877	1	1.04	165.37	48.67	15.8 (M:15.8)	1		1	0	K.ILGATIENSR.I		CID	141 - 150	K1C19_HUMAN	Keratin, type I cytoskeletal 19 OS=Homo sapiens OX=9606 GN=KRT19 PE=1 SV=4	28577
5402	1340.7581	1339.7460	1	3.59	1143.51	90.83	15.8 (M:15.8)	1		1	1	M.DGIVPDIAVGTKR.G		CID	2 - 14	PTBP1_HUMAN	Polypyrimidine tract-binding protein 1 OS=Homo sapiens OX=9606 GN=PTBP1 PE=1 SV=1	6059
2018	1155.6426	1154.6295	1	4.99	167.84	55.83	15.8 (M:15.8)	1		1	0	R.TTPPTTATPIR.H		CID	2,151 - 2,161	FINC_HUMAN	Fibronectin OS=Homo sapiens OX=9606 GN=FN1 PE=1 SV=5	1706
5323	1561.7841	1560.7826	1	-3.74	335.86	126.17	15.8 (M:15.8)	1		1	0	K.MVGVPAALDMMLTGR.S		CID	191 - 205	ECHA_HUMAN	Trifunctional enzyme subunit alpha, mitochondrial OS=Homo sapiens OX=9606 GN=HADHA PE=1 SV=2	4728
6090	1015.5592	1014.5280	1	23.51	563.92	105.33	15.8 (M:15.8)	1		2	1	R.HTMEKVVR.S	Oxidation: 3	CID	1,836 - 1,843	HUWE1_HUMAN	E3 ubiquitin-protein ligase HUWE1 OS=Homo sapiens OX=9606 GN=HUWE1 PE=1 SV=3	1792
1688	1533.6625	1532.6566	1	-0.89	266.78	48.17	15.8 (M:15.8)	1		1	0	K.LYVYNTDTDNCR.E	Carbamidomethyl: 11	CID	163 - 174	GORS2_HUMAN	Golgi reassembly-stacking protein 2 OS=Homo sapiens OX=9606 GN=GORASP2 PE=1 SV=3	892
1925	1167.5752	1166.5932	1	-21.61	329.86	54.83	15.9 (M:15.9)	1		3	1	K.TISAKYAEER.D		CID	1,455 - 1,464	MYH9_HUMAN	Myosin-9 OS=Homo sapiens OX=9606 GN=MYH9 PE=1 SV=4	1823
2465	1218.6849	1217.6768	1	0.69	124.59	61.33	15.9 (M:15.9)	1		1	0	R.VAQLEQVYIR.G		CID	55 - 64	SMD3_HUMAN	Small nuclear ribonucleoprotein Sm D3 OS=Homo sapiens OX=9606 GN=SNRPD3 PE=1 SV=1	2712
1927	1445.6710	1444.6616	1	1.45	1047.51	54.83	15.9 (M:15.9)	1		1	0	K.DNPGVVTCLDEAR.H	Carbamidomethyl: 8	CID	227 - 239	UBA1_HUMAN	Ubiquitin-like modifier-activating enzyme 1 OS=Homo sapiens OX=9606 GN=UBA1 PE=1 SV=3	765
4048	1395.8025	1394.7704	1	17.77	597.91	90.33	15.9 (M:15.9)	1		1	0	R.IVQDLALHMSLR.T		CID	975 - 986	RFC1_HUMAN	Replication factor C subunit 1 OS=Homo sapiens OX=9606 GN=RFC1 PE=1 SV=4	282
997	1117.5856	1116.5775	1	0.71	325.30	41.17	16.0 (M:16.0)	1		1	0	R.VTVVDVNESR.I		CID	32 - 41	UGDH_HUMAN	UDP-glucose 6-dehydrogenase OS=Homo sapiens OX=9606 GN=UGDH PE=1 SV=1	56560
4748	913.4590	912.4487	1	3.25	493.89	82.50	16.0 (M:16.0)	1		1	0	K.AMHGELQK.A		CID	3,068 - 3,075	PRKDC_HUMAN	DNA-dependent protein kinase catalytic subunit OS=Homo sapiens OX=9606 GN=PRKDC PE=1 SV=3	3638
3901	1320.6598	1319.6834	1	-23.36	1255.21	88.17	16.0 (M:16.0)	1		7	0	R.QVGVGYVDSIQR.K		CID	160 - 171	MSH2_HUMAN	DNA mismatch repair protein Msh2 OS=Homo sapiens OX=9606 GN=MSH2 PE=1 SV=1	1650
3475	1271.6827	1270.6558	1	15.50		80.83	16.1 (M:16.1)	1		1	1	K.SDFGKFVLSSGK.F		CID	44 - 55	CALR_HUMAN	Calreticulin OS=Homo sapiens OX=9606 GN=CALR PE=1 SV=1	211
1211	1757.8865	1756.9220	1	-24.37	739.27	48.50	16.1 (M:16.1)	1		2	1	R.HATAYRVVIESLQDR.Q		CID	944 - 958	COEA1_HUMAN	Collagen alpha-1(XIV) chain OS=Homo sapiens OX=9606 GN=COL14A1 PE=1 SV=3	720
5182	1513.8003	1512.8123	1	-12.72		87.83	16.2 (M:16.2)	1		4	1	R.IDAMHGVVGPYVKK.I		CID	222 - 235	PGM1_HUMAN	Phosphoglucomutase-1 OS=Homo sapiens OX=9606 GN=PGM1 PE=1 SV=3	1290
5535	1386.7609	1385.7402	1	9.65	3814.89	92.67	16.2 (M:16.2)	1		1	0	K.GVDLVLNSLAEEK.L		CID	1,740 - 1,752	FAS_HUMAN	Fatty acid synthase OS=Homo sapiens OX=9606 GN=FASN PE=1 SV=3	35652
5408	1522.8058	1521.7980	1	0.33	470.20	91.00	16.2 (M:16.2)	1		1	0	R.LLSGPYFWSLPSR.F		CID	984 - 996	PGBM_HUMAN	Basement membrane-specific heparan sulfate proteoglycan core protein OS=Homo sapiens OX=9606 GN=HSPG2 PE=1 SV=4	2957
2838	1163.6414	1162.6346	1	-0.47	198.30	66.33	16.2 (M:16.2)	1		1	0	K.LSAAVTEAFVR.L		CID	451 - 461	SYVC_HUMAN	Valine--tRNA ligase OS=Homo sapiens OX=9606 GN=VARS1 PE=1 SV=4	1589
4960	1499.8608	1498.8508	1	1.87	402.91	117.00	16.2 (M:16.2)	2		3	0	M.SDLGAVISLLLWGR.Q		CID	2 - 15	HPTR_HUMAN	Haptoglobin-related protein OS=Homo sapiens OX=9606 GN=HPR PE=2 SV=2	2889
1130	1438.7968	1437.7728	1	11.56	1278.49	42.83	16.2 (M:16.2)	1		1	1	R.QLGSRYFALVER.R		CID	343 - 354	VPS51_HUMAN	Vacuolar protein sorting-associated protein 51 homolog OS=Homo sapiens OX=9606 GN=VPS51 PE=1 SV=2	463
2430	1138.5151	1137.5091	1	-1.08	116.76	60.83	16.3 (M:16.3)	1		1	0	K.YEWDVAEAR.K		CID	639 - 647	EF2_HUMAN	Elongation factor 2 OS=Homo sapiens OX=9606 GN=EEF2 PE=1 SV=4	537
1105	1139.5753	1138.5619	1	5.43	343.94	47.50	16.3 (M:16.3)	1		1	0	R.GATTTFSAVER.D		CID	170 - 180	DERM_HUMAN	Dermatopontin OS=Homo sapiens OX=9606 GN=DPT PE=1 SV=2	36736
1160	1423.7717	1422.7541	1	7.28	1072.74	42.83	16.3 (M:16.3)	1		4	1	K.MALDIEIATYRK.L		CID	391 - 402	VIME_HUMAN	Vimentin OS=Homo sapiens OX=9606 GN=VIM PE=1 SV=4	38120
2854	1180.6213	1179.6248	1	-9.08	30.00	58.67	16.3 (M:16.3)	1		3	1	R.YRELLETTR.E		CID	109 - 117	REXO1_HUMAN	RNA exonuclease 1 homolog OS=Homo sapiens OX=9606 GN=REXO1 PE=1 SV=3	200006
2139	1090.5764	1089.5601	1	8.31	18.62	52.00	16.3 (M:16.3)	1		1	1	K.CNTTPTKIR.E	Carbamidomethyl: 1	CID	31,009 - 31,017	TITIN_HUMAN	Titin OS=Homo sapiens OX=9606 GN=TTN PE=1 SV=4	495
1573	1535.7246	1534.7165	1	0.57	226.94	47.00	16.4 (M:16.4)	1		1	0	K.AHYGGFTVQNEANK.Y		CID	354 - 367	FIBB_HUMAN	Fibrinogen beta chain OS=Homo sapiens OX=9606 GN=FGB PE=1 SV=2	512
2619	1188.6498	1187.6696	1	-22.82	49.27	63.50	16.4 (M:16.4)	1		1	1	R.ICIVTKEGIR.E	Carbamidomethyl: 2	CID	223 - 232	PSB1_HUMAN	Proteasome subunit beta type-1 OS=Homo sapiens OX=9606 GN=PSMB1 PE=1 SV=2	2629
3670	1782.8162	1781.8189	1	-5.61	1196.82	68.83	16.4 (M:16.4)	1		1	0	K.FDTGNLCMVTGGANLGR.I	Carbamidomethyl: 7	CID	175 - 191	RS4X_HUMAN	40S ribosomal protein S4, X isoform OS=Homo sapiens OX=9606 GN=RPS4X PE=1 SV=2	4842
5716	803.4908	802.4661	1	21.74	295.10	132.33	16.4 (M:16.4)	1		1	1	K.KSRPTSK.R		CID	528 - 534	RFC1_HUMAN	Replication factor C subunit 1 OS=Homo sapiens OX=9606 GN=RFC1 PE=1 SV=4	4322
5829	1345.7222	1344.7071	1	5.76	234.61	97.17	16.4 (M:16.4)	1		2	1	K.MQASIEKGGSLPK.V		CID	251 - 263	NPM_HUMAN	Nucleophosmin OS=Homo sapiens OX=9606 GN=NPM1 PE=1 SV=2	652
3343	1243.6685	1242.6820	1	-16.71	216.16	64.67	16.4 (M:16.4)	1		1	0	K.DSLIIIDELGR.G		CID	742 - 752	MSH2_HUMAN	DNA mismatch repair protein Msh2 OS=Homo sapiens OX=9606 GN=MSH2 PE=1 SV=1	406
2275	850.5278	849.5146	1	6.89		53.17	16.4 (M:16.4)	1		7	1	K.MKFALLK.G		CID	367 - 373	PDIA6_HUMAN	Protein disulfide-isomerase A6 OS=Homo sapiens OX=9606 GN=PDIA6 PE=1 SV=1	75702
2762	1314.6232	1313.6146	1	0.96	203.63	65.33	16.5 (M:16.5)	1		5	1	K.GKCADQEHTIR.E	Carbamidomethyl: 3	CID	491 - 501	ODF2L_HUMAN	Protein BCAP OS=Homo sapiens OX=9606 GN=ODF2L PE=2 SV=2	1566
3941	1371.7328	1370.7154	1	7.38	2876.48	72.83	16.5 (M:16.5)	1		5	1	K.KQIEELQQEAR.K		CID	958 - 968	GOGA3_HUMAN	Golgin subfamily A member 3 OS=Homo sapiens OX=9606 GN=GOLGA3 PE=1 SV=2	1389
4060	1182.6479	1181.6193	1	18.07	258.15	90.50	16.5 (M:16.5)	1		2	1	K.AFSQFGKLER.V		CID	357 - 366	HNRPQ_HUMAN	Heterogeneous nuclear ribonucleoprotein Q OS=Homo sapiens OX=9606 GN=SYNCRIP PE=1 SV=2	237
1238	1325.6340	1324.6445	1	-13.41	1135.52	48.83	16.5 (M:16.5)	1		2	1	K.CGKVAALSNDYK.M	Carbamidomethyl: 1	CID	659 - 670	MUC19_HUMAN	Mucin-19 OS=Homo sapiens OX=9606 GN=MUC19 PE=1 SV=3	8246
2346	2049.0652	2048.0626	1	-2.27	449.16	59.50	16.5 (M:16.5)	1		1	0	R.YTCHVQHEGLPKPLTLR.W	Carbamidomethyl: 3	CID	281 - 297	HLAA_HUMAN	HLA class I histocompatibility antigen, A alpha chain OS=Homo sapiens OX=9606 GN=HLA-A PE=1 SV=2	233
2346	2049.0652	2048.0626	1	-2.27	449.16	59.50	16.5 (M:16.5)	1		1	0	R.YTCHVQHEGLPKPLTLR.W	Carbamidomethyl: 3	CID	281 - 297	HLAB_HUMAN	HLA class I histocompatibility antigen, B alpha chain OS=Homo sapiens OX=9606 GN=HLA-B PE=1 SV=3	233
4186	1483.7119	1482.7103	1	-3.82	959.27	76.00	16.6 (M:16.6)	1		2	0	K.GSFSEQGINEFLR.E		CID	374 - 386	PDIA6_HUMAN	Protein disulfide-isomerase A6 OS=Homo sapiens OX=9606 GN=PDIA6 PE=1 SV=1	1109
127	1304.6799	1303.6772	1	-3.50	390.39	22.17	16.6 (M:16.6)	1		2	0	K.FLIPNASQAESK.V		CID	104 - 115	1433Z_HUMAN	14-3-3 protein zeta/delta OS=Homo sapiens OX=9606 GN=YWHAZ PE=1 SV=1	596
3717	2446.1038	2445.1127	1	-6.62	315.30	85.00	16.6 (M:16.6)	1		1	0	R.LVTSPCCIVTSTYGWTANMER.I	Carbamidomethyl: 6, 7	CID	592 - 612	HS90A_HUMAN	Heat shock protein HSP 90-alpha OS=Homo sapiens OX=9606 GN=HSP90AA1 PE=1 SV=5	186
75	1215.6580	1214.6619	1	-9.23	230.46	21.17	16.6 (M:16.6)	1		2	1	R.ELDTRLAELR.L		CID	1,119 - 1,128	ABCA7_HUMAN	Phospholipid-transporting ATPase ABCA7 OS=Homo sapiens OX=9606 GN=ABCA7 PE=1 SV=3	1064
6658	1160.6472	1159.6132	1	23.06	211.20	121.67	16.6 (M:16.6)	1		1	1	R.ELVALCRSGR.A	Carbamidomethyl: 6	CID	1,485 - 1,494	EPIPL_HUMAN	Epiplakin OS=Homo sapiens OX=9606 GN=EPPK1 PE=1 SV=3	2076
3261	1631.8231	1630.8059	1	6.12	6.67	75.50	16.6 (M:16.6)	1	50.00	1	0	R.IMGIPEEEQMGLLR.V	Oxidation: 2	CID	328 - 341	MYH9_HUMAN	Myosin-9 OS=Homo sapiens OX=9606 GN=MYH9 PE=1 SV=4	465
824	1866.7511	1865.7585	1	-7.87	379.33	39.17	16.7 (M:16.7)	1		1	0	K.ATEMVEVGADDDEGGAER.G	Oxidation: 4	CID	338 - 355	CAVN1_HUMAN	Caveolae-associated protein 1 OS=Homo sapiens OX=9606 GN=CAVIN1 PE=1 SV=1	240
3612	1309.6818	1308.6860	1	-8.80	550.92	68.17	16.7 (M:16.7)	1		1	1	R.DISKVFQGMLR.A	Oxidation: 9	CID	2,618 - 2,628	DYH2_HUMAN	Dynein heavy chain 2, axonemal OS=Homo sapiens OX=9606 GN=DNAH2 PE=1 SV=3	364
4607	1408.7267	1407.7180	1	0.97	802.35	100.33	16.8 (M:16.8)	1		3	1	K.VECGFATIKDLR.D	Carbamidomethyl: 3	CID	406 - 417	EDEM2_HUMAN	ER degradation-enhancing alpha-mannosidase-like protein 2 OS=Homo sapiens OX=9606 GN=EDEM2 PE=1 SV=2	232
2123	1153.6185	1152.5928	1	16.03	397.32	57.00	16.8 (M:16.8)	1		3	1	R.EKYLTWASR.Q		CID	274 - 282	IGHA1_HUMAN	Immunoglobulin heavy constant alpha 1 OS=Homo sapiens OX=9606 GN=IGHA1 PE=1 SV=2	262
5635	1315.7834	1314.7911	1	-11.36	1992.50	94.00	16.8 (M:16.8)	1		2	0	R.LTLLAPLNSVFK.D		CID	410 - 421	BGH3_HUMAN	Transforming growth factor-beta-induced protein ig-h3 OS=Homo sapiens OX=9606 GN=TGFBI PE=1 SV=1	1911
1671	1569.7686	1568.7617	1	-0.26	184.18	52.67	16.8 (M:16.8)	1		9	0	K.STGGISVPGPMGPSGPR.G	Oxidation: 11	CID	171 - 187	CO1A1_HUMAN	Collagen alpha-1(I) chain OS=Homo sapiens OX=9606 GN=COL1A1 PE=1 SV=5	329
915	1855.8751	1854.8483	1	10.52	420.12	45.00	16.8 (M:16.8)	2		1	1	R.SEETKENEGFTVTAEGK.G		CID	1,321 - 1,337	CO3_HUMAN	Complement C3 OS=Homo sapiens OX=9606 GN=C3 PE=1 SV=2	345
5459	1416.7311	1415.7555	1	-22.36	1129.40	91.67	16.8 (M:16.8)	1		2	1	K.TLAAEMQELRVR.L		CID	856 - 867	CCAR2_HUMAN	Cell cycle and apoptosis regulator protein 2 OS=Homo sapiens OX=9606 GN=CCAR2 PE=1 SV=2	5574
5237	2108.0605	2107.0586	1	-2.52	173.03	88.83	16.9 (M:16.9)	1		1	0	K.TISQTSAPVWDESASFLIR.K		CID	836 - 854	ESYT1_HUMAN	Extended synaptotagmin-1 OS=Homo sapiens OX=9606 GN=ESYT1 PE=1 SV=1	1139
2206	1001.5981	1000.5917	1	-0.89	89.81	58.17	16.9 (M:16.9)	1		1	0	K.VLTEIIASR.T		CID	109 - 117	ANXA5_HUMAN	Annexin A5 OS=Homo sapiens OX=9606 GN=ANXA5 PE=1 SV=2	6836
3800	1149.6349	1148.6012	1	22.96	213.33	70.83	16.9 (M:16.9)	1		1	0	R.QVMKPLYDR.Y		CID	829 - 837	FA13A_HUMAN	Protein FAM13A OS=Homo sapiens OX=9606 GN=FAM13A PE=1 SV=2	642
1999	1569.7646	1568.7583	1	-0.60	206.41	55.67	16.9 (M:16.9)	1		2	1	K.KAEAGAGSATEFQFR.G		CID	139 - 153	RS10_HUMAN	40S ribosomal protein S10 OS=Homo sapiens OX=9606 GN=RPS10 PE=1 SV=1	2467
3021	1279.6144	1278.6092	1	-1.64	70.90	61.00	16.9 (M:16.9)	1		4	0	K.LDDFVETGDIR.T		CID	392 - 402	SCRB2_HUMAN	Lysosome membrane protein 2 OS=Homo sapiens OX=9606 GN=SCARB2 PE=1 SV=2	582
3303	2260.0706	2259.0556	1	3.39	380.75	64.33	16.9 (M:16.9)	1		1	0	R.FQSSHHPTDITSLDQYVER.M		CID	512 - 530	ENPL_HUMAN	Endoplasmin OS=Homo sapiens OX=9606 GN=HSP90B1 PE=1 SV=1	330
2862	1959.0547	1958.0433	1	2.11	299.61	66.83	16.9 (M:16.9)	1		1	0	R.VVGSSGTQEASVLVTIQQR.L		CID	2,505 - 2,523	PGBM_HUMAN	Basement membrane-specific heparan sulfate proteoglycan core protein OS=Homo sapiens OX=9606 GN=HSPG2 PE=1 SV=4	627
2060	1042.5966	1041.6043	1	-14.43	18.71	56.33	17.0 (M:17.0)	1		2	1	K.GIVVRAGGSAR.I		CID	24,960 - 24,970	TITIN_HUMAN	Titin OS=Homo sapiens OX=9606 GN=TTN PE=1 SV=4	3288
5620	1751.9771	1750.9591	1	6.10	1327.80	129.00	17.0 (M:17.0)	1		1	0	R.LLGQRPGPYDRPIGGR.G		CID	106 - 121	HNRH3_HUMAN	Heterogeneous nuclear ribonucleoprotein H3 OS=Homo sapiens OX=9606 GN=HNRNPH3 PE=1 SV=2	777
4236	1286.6949	1285.6561	1	24.53	63.95	76.67	17.0 (M:17.0)	1		1	0	K.VNINVVNNMNR.T		CID	92 - 102	AKD1B_HUMAN	Ankyrin repeat and death domain-containing protein 1B OS=Homo sapiens OX=9606 GN=ANKDD1B PE=4 SV=3	851
3182	1388.6910	1387.6831	1	0.49	842.76	73.50	17.0 (M:17.0)	1		1	0	R.DIISIAEDEDLR.V		CID	219 - 230	XRCC6_HUMAN	X-ray repair cross-complementing protein 6 OS=Homo sapiens OX=9606 GN=XRCC6 PE=1 SV=2	807
3354	1106.5846	1105.5768	1	0.49	160.16	78.00	17.0 (M:17.0)	1		1	0	R.SEIDLFNIR.K		CID	277 - 285	ANXA5_HUMAN	Annexin A5 OS=Homo sapiens OX=9606 GN=ANXA5 PE=1 SV=2	246
4659	1425.8026	1424.7987	1	-2.38	748.13	102.00	17.0 (M:17.0)	1		3	0	R.LGVGAELLVDVGQR.L		CID	417 - 430	TYPH_HUMAN	Thymidine phosphorylase OS=Homo sapiens OX=9606 GN=TYMP PE=1 SV=2	10067
347	2041.1029	2040.1004	1	-2.33	267.32	27.17	17.0 (M:17.0)	1		1	1	K.LVINGNPITIFQERDPSK.I		CID	67 - 84	G3P_HUMAN	Glyceraldehyde-3-phosphate dehydrogenase OS=Homo sapiens OX=9606 GN=GAPDH PE=1 SV=3	660
2390	1304.6591	1303.6732	1	-16.41	122.78	60.17	17.0 (M:17.0)	1		2	1	R.EIKSQQSEVTR.I		CID	16 - 26	SH3L3_HUMAN	SH3 domain-binding glutamic acid-rich-like protein 3 OS=Homo sapiens OX=9606 GN=SH3BGRL3 PE=1 SV=1	1834
4944	1633.9471	1632.9212	1	11.40	282.67	116.17	17.1 (M:17.1)	1		2	1	K.RLPNNHIGISFIPR.E		CID	1,956 - 1,969	FLNB_HUMAN	Filamin-B OS=Homo sapiens OX=9606 GN=FLNB PE=1 SV=2	2699
5081	1110.6677	1109.6597	1	0.66	295.02	121.17	17.1 (M:17.1)	1		1	0	K.LLLPWLEAR.I		CID	857 - 865	CLH1_HUMAN	Clathrin heavy chain 1 OS=Homo sapiens OX=9606 GN=CLTC PE=1 SV=5	205
1983	985.5108	984.4923	1	11.36	194.01	55.50	17.1 (M:17.1)	1		2	1	R.CVHKQTGR.H	Carbamidomethyl: 1	CID	2,323 - 2,330	HERC1_HUMAN	Probable E3 ubiquitin-protein ligase HERC1 OS=Homo sapiens OX=9606 GN=HERC1 PE=1 SV=2	1499
1958	1343.7240	1342.7106	1	4.57	1016.27	55.33	17.1 (M:17.1)	1		2	1	M.ATVQQLEGRWR.L		CID	2 - 12	FABP5_HUMAN	Fatty acid-binding protein 5 OS=Homo sapiens OX=9606 GN=FABP5 PE=1 SV=3	924
3841	2071.1448	2070.1473	1	-4.75	199.27	71.33	17.1 (M:17.1)	1		1	0	R.IASQVAALDLGYKPGVEAIR.K		CID	519 - 538	NDUS1_HUMAN	NADH-ubiquinone oxidoreductase 75 kDa subunit, mitochondrial OS=Homo sapiens OX=9606 GN=NDUFS1 PE=1 SV=3	371
1598	1599.7816	1598.7657	1	5.38	8.27	52.00	17.1 (M:17.1)	1		1	0	R.QVCEQLIQSHMAR.Y	Carbamidomethyl: 3	CID	1,622 - 1,634	COEA1_HUMAN	Collagen alpha-1(XIV) chain OS=Homo sapiens OX=9606 GN=COL14A1 PE=1 SV=3	359
1615	957.5456	956.5291	1	9.63	73.50	52.33	17.1 (M:17.1)	1		1	0	R.TIGISVDPR.R		CID	93 - 101	RL13_HUMAN	60S ribosomal protein L13 OS=Homo sapiens OX=9606 GN=RPL13 PE=1 SV=4	31147
2429	1367.7103	1366.7027	1	0.24	1227.78	60.67	17.2 (M:17.2)	1		1	0	R.AHSSMVGVNLPQK.A		CID	172 - 184	PGK1_HUMAN	Phosphoglycerate kinase 1 OS=Homo sapiens OX=9606 GN=PGK1 PE=1 SV=3	271
5460	1732.9546	1731.9407	1	3.82		127.33	17.2 (M:17.2)	1		1	0	R.NLQPASEYTVSLVAIK.G		CID	1,055 - 1,070	FINC_HUMAN	Fibronectin OS=Homo sapiens OX=9606 GN=FN1 PE=1 SV=5	4220
5649	2799.3701	2798.3875	1	-8.82	148.31	129.50	17.2 (M:17.2)	1		1	0	K.VFQSSANYAENFIQSIISTVEPAQR.Q		CID	28 - 52	PGM1_HUMAN	Phosphoglucomutase-1 OS=Homo sapiens OX=9606 GN=PGM1 PE=1 SV=3	435
4782	1582.8044	1581.7709	1	16.62	512.48	83.00	17.2 (M:17.2)	1		1	1	K.YGKIETIEVMEDR.Q		CID	149 - 161	ROA3_HUMAN	Heterogeneous nuclear ribonucleoprotein A3 OS=Homo sapiens OX=9606 GN=HNRNPA3 PE=1 SV=2	1320
2072	1122.5856	1121.5717	1	5.88	128.39	51.33	17.2 (M:17.2)	1		2	0	R.LEQEIATYR.S		CID	373 - 381	K1C19_HUMAN	Keratin, type I cytoskeletal 19 OS=Homo sapiens OX=9606 GN=KRT19 PE=1 SV=4	6763
2094	1427.7860	1426.7643	1	10.14	941.17	56.67	17.3 (M:17.3)	1		1	0	K.IISYAQGFMLLR.Q	Oxidation: 9	CID	332 - 343	6PGD_HUMAN	6-phosphogluconate dehydrogenase, decarboxylating OS=Homo sapiens OX=9606 GN=PGD PE=1 SV=3	802
3051	1128.6230	1127.6047	1	9.79	59.40	70.67	17.3 (M:17.3)	1		1	1	K.AGREIKPSDR.C		CID	9,309 - 9,318	TITIN_HUMAN	Titin OS=Homo sapiens OX=9606 GN=TTN PE=1 SV=4	808
3038	1044.5869	1043.5798	1	-0.11	225.59	70.33	17.3 (M:17.3)	1		6	0	K.LLCGLLAER.L	Carbamidomethyl: 3	CID	79 - 87	MIF_HUMAN	Macrophage migration inhibitory factor OS=Homo sapiens OX=9606 GN=MIF PE=1 SV=4	3480
1496	1058.5912	1057.5768	1	6.74	117.70	46.17	17.3 (M:17.3)	1		3	0	R.VVIESLQDR.Q		CID	950 - 958	COEA1_HUMAN	Collagen alpha-1(XIV) chain OS=Homo sapiens OX=9606 GN=COL14A1 PE=1 SV=3	41234
1496	1058.5912	1057.5880	1	-3.87	117.70	46.17	17.3 (M:17.3)	1		3	1	R.QGTKINEIR.Q		CID	312 - 320	PCBP3_HUMAN	Poly(rC)-binding protein 3 OS=Homo sapiens OX=9606 GN=PCBP3 PE=1 SV=2	41234
1323	1098.4496	1097.4448	1	-2.24	201.00	49.50	17.3 (M:17.3)	1		1	0	K.GSDFDCELR.L	Carbamidomethyl: 6	CID	140 - 148	HNRPK_HUMAN	Heterogeneous nuclear ribonucleoprotein K OS=Homo sapiens OX=9606 GN=HNRNPK PE=1 SV=1	603
4389	978.5032	977.4964	1	-0.47	14.52	78.50	17.3 (M:17.3)	1		2	1	R.SGAIDMTKR.S		CID	3,114 - 3,122	ANK2_HUMAN	Ankyrin-2 OS=Homo sapiens OX=9606 GN=ANK2 PE=1 SV=4	994
2337	1390.7228	1389.7100	1	3.98	716.29	53.83	17.3 (M:17.3)	1		1	0	R.NLVVGDETTSSLR.V		CID	740 - 752	COEA1_HUMAN	Collagen alpha-1(XIV) chain OS=Homo sapiens OX=9606 GN=COL14A1 PE=1 SV=3	4701
7026	1400.7290	1399.6957	1	18.61	1112.51	127.67	17.3 (M:17.3)	1		5	0	R.GDPAHAGLAELGHR.L		CID	422 - 435	PBIP1_HUMAN	Pre-B-cell leukemia transcription factor-interacting protein 1 OS=Homo sapiens OX=9606 GN=PBXIP1 PE=1 SV=1	372
3932	1435.7516	1434.7467	1	-1.66	638.60	72.67	17.3 (M:17.3)	1		3	0	R.FTQAGSEVSALLGR.I		CID	311 - 324	ATPB_HUMAN	ATP synthase subunit beta, mitochondrial OS=Homo sapiens OX=9606 GN=ATP5F1B PE=1 SV=3	3301
6920	1473.8335	1472.8021	1	16.37	277.49	124.67	17.3 (M:17.3)	1		1	0	R.AVLAELNASLLGMR.V	Oxidation: 13	CID	12 - 25	NEMF_HUMAN	Nuclear export mediator factor NEMF OS=Homo sapiens OX=9606 GN=NEMF PE=1 SV=4	2495
3259	1490.6858	1489.6838	1	-3.52	279.03	75.50	17.3 (M:17.3)	1		1	0	R.GGEGTGYFVDFSVR.N		CID	188 - 201	HRG_HUMAN	Histidine-rich glycoprotein OS=Homo sapiens OX=9606 GN=HRG PE=1 SV=1	466
5182	1513.8003	1512.8260	1	-21.79	598.57	87.83	17.3 (M:17.3)	1		2	1	R.LREADSIAAVAELR.Q		CID	652 - 665	EVI5_HUMAN	Ecotropic viral integration site 5 protein homolog OS=Homo sapiens OX=9606 GN=EVI5 PE=1 SV=3	1290
3596	1718.9028	1717.8999	1	-2.53	896.14	68.00	17.3 (M:17.3)	1		4	1	R.NSDVEIFAVGVKDAVR.S		CID	566 - 581	COCA1_HUMAN	Collagen alpha-1(XII) chain OS=Homo sapiens OX=9606 GN=COL12A1 PE=1 SV=2	8944
2949	1287.6809	1286.6983	1	-19.15	61.24	68.33	17.4 (M:17.4)	1		2	0	R.ISNPSAFSIVPR.R		CID	2,247 - 2,258	MGAP_HUMAN	MAX gene-associated protein OS=Homo sapiens OX=9606 GN=MGA PE=1 SV=4	208
2120	1047.5558	1046.5430	1	5.23	11.02	57.00	17.4 (M:17.4)	1		1	0	K.EGLVMVEVR.K	Oxidation: 5	CID	858 - 866	SND1_HUMAN	Staphylococcal nuclease domain-containing protein 1 OS=Homo sapiens OX=9606 GN=SND1 PE=1 SV=1	819
710	1232.6294	1231.6157	1	5.22	308.82	37.00	17.4 (M:17.4)	1		1	0	K.STESLQANVQR.L		CID	106 - 116	RL13_HUMAN	60S ribosomal protein L13 OS=Homo sapiens OX=9606 GN=RPL13 PE=1 SV=4	40636
4050	1198.6715	1197.6830	1	-15.63	72.91	74.00	17.5 (M:17.5)	1		1	1	R.LARELPSAVSR.D		CID	520 - 530	DNM1L_HUMAN	Dynamin-1-like protein OS=Homo sapiens OX=9606 GN=DNM1L PE=1 SV=2	330
4050	1198.6715	1197.6717	1	-6.26	65.60	74.00	17.5 (M:17.5)	1		1	0	K.LGLENAEALIR.L		CID	53 - 63	RO60_HUMAN	60 kDa SS-A/Ro ribonucleoprotein OS=Homo sapiens OX=9606 GN=RO60 PE=1 SV=2	330
6990	1736.8429	1735.8377	1	-1.19	1071.60	127.00	17.5 (M:17.5)	1		2	0	K.ASDQLQVGVEFEASTR.M		CID	278 - 293	TOM40_HUMAN	Mitochondrial import receptor subunit TOM40 homolog OS=Homo sapiens OX=9606 GN=TOMM40 PE=1 SV=1	14405
2349	1262.6209	1261.6091	1	3.51	177.47	59.50	17.6 (M:17.6)	1		1	0	R.YQVSWSLDHK.S		CID	86 - 95	SSRD_HUMAN	Translocon-associated protein subunit delta OS=Homo sapiens OX=9606 GN=SSR4 PE=1 SV=1	286
1532	1348.6548	1347.6154	1	23.81	104.02	46.50	17.6 (M:17.6)	1		1	0	R.LEETDESQLER.L		CID	1,443 - 1,453	TITIN_HUMAN	Titin OS=Homo sapiens OX=9606 GN=TTN PE=1 SV=4	4819
3736	1354.6288	1353.6235	1	-1.45	825.15	70.00	17.6 (M:17.6)	1		1	0	K.DYELLCLDGTR.K	Carbamidomethyl: 6	CID	577 - 587	TRFE_HUMAN	Serotransferrin OS=Homo sapiens OX=9606 GN=TF PE=1 SV=3	578
5099	1366.6687	1365.6931	1	-23.16	707.53	86.83	17.6 (M:17.6)	1	50.00	1	1	K.AVVLMGKNTMMR.K	Oxidation: 10	CID	51 - 62	RLA0_HUMAN	60S acidic ribosomal protein P0 OS=Homo sapiens OX=9606 GN=RPLP0 PE=1 SV=1	1157
2437	1371.6931	1370.7089	1	-16.79	632.71	54.67	17.6 (M:17.6)	1		1	1	R.CNLPQNLQKTR.F	Carbamidomethyl: 1	CID	20,565 - 20,575	TITIN_HUMAN	Titin OS=Homo sapiens OX=9606 GN=TTN PE=1 SV=4	11006
1637	1391.7059	1390.7066	1	-5.68	836.81	47.50	17.6 (M:17.6)	1		1	1	K.QDHSLETRHIR.T		CID	416 - 426	AKD1B_HUMAN	Ankyrin repeat and death domain-containing protein 1B OS=Homo sapiens OX=9606 GN=ANKDD1B PE=4 SV=3	13174
4187	1405.6611	1404.6561	1	-1.63	487.95	76.00	17.6 (M:17.6)	1		1	0	R.FFDEESYSLLR.K		CID	106 - 116	SSRD_HUMAN	Translocon-associated protein subunit delta OS=Homo sapiens OX=9606 GN=SSR4 PE=1 SV=1	1438
4938	2243.1160	2242.1131	1	-1.96	408.92	85.00	17.6 (M:17.6)	1		1	0	K.NNQFQALLQYADPVSAQHAK.L		CID	219 - 238	PTBP1_HUMAN	Polypyrimidine tract-binding protein 1 OS=Homo sapiens OX=9606 GN=PTBP1 PE=1 SV=1	299
3555	1631.7968	1630.8236	1	-20.93	189.64	67.50	17.6 (M:17.6)	1		1	0	R.AILVDLEPGTMDSVR.S	Oxidation: 11	CID	63 - 77	TBB3_HUMAN	Tubulin beta-3 chain OS=Homo sapiens OX=9606 GN=TUBB3 PE=1 SV=2	784
3555	1631.7968	1630.8236	1	-20.93	189.64	67.50	17.6 (M:17.6)	1		1	0	R.AILVDLEPGTMDSVR.S	Oxidation: 11	CID	63 - 77	TBB2A_HUMAN	Tubulin beta-2A chain OS=Homo sapiens OX=9606 GN=TUBB2A PE=1 SV=1	784
3555	1631.7968	1630.8236	1	-20.93	189.64	67.50	17.6 (M:17.6)	1		1	0	R.AILVDLEPGTMDSVR.S	Oxidation: 11	CID	63 - 77	TBB5_HUMAN	Tubulin beta chain OS=Homo sapiens OX=9606 GN=TUBB PE=1 SV=2	784
2664	1283.5616	1282.5619	1	-5.83	120.81	64.17	17.6 (M:17.6)	1		1	0	K.EGYYGYTGAFR.C		CID	531 - 541	TRFE_HUMAN	Serotransferrin OS=Homo sapiens OX=9606 GN=TF PE=1 SV=3	1236
1861	922.4941	921.4742	1	13.70	309.78	54.17	17.6 (M:17.6)	1		4	0	K.IGFEAVMR.I		CID	743 - 750	SC24A_HUMAN	Protein transport protein Sec24A OS=Homo sapiens OX=9606 GN=SEC24A PE=1 SV=2	337
5375	1756.0566	1755.0658	1	-9.38	1345.85	126.67	17.7 (M:17.7)	1		1	0	R.IPAEVLILNSIVLPHK.E		CID	393 - 408	GMPPA_HUMAN	Mannose-1-phosphate guanyltransferase alpha OS=Homo sapiens OX=9606 GN=GMPPA PE=1 SV=1	558
4605	1989.0204	1988.0111	1	1.01	390.81	81.17	17.7 (M:17.7)	1		1	0	K.AIGAVPLIQGEYMIPCEK.V	Carbamidomethyl: 16	CID	314 - 331	CATD_HUMAN	Cathepsin D OS=Homo sapiens OX=9606 GN=CTSD PE=1 SV=1	422
3212	1204.6028	1203.6095	1	-11.64	47.22	63.17	17.8 (M:17.8)	1		1	1	K.DIAKASDEVTR.L		CID	1,021 - 1,031	VINC_HUMAN	Vinculin OS=Homo sapiens OX=9606 GN=VCL PE=1 SV=4	3600
4051	1205.6550	1204.6486	1	-0.67	58.71	90.33	17.8 (M:17.8)	2		1	0	K.DSTLIMQLLR.D	Oxidation: 6	CID	216 - 225	1433E_HUMAN	14-3-3 protein epsilon OS=Homo sapiens OX=9606 GN=YWHAE PE=1 SV=1	8008
4051	1205.6550	1204.6486	1	-0.67	58.71	90.33	17.8 (M:17.8)	2		1	0	K.DSTLIMQLLR.D	Oxidation: 6	CID	215 - 224	1433B_HUMAN	14-3-3 protein beta/alpha OS=Homo sapiens OX=9606 GN=YWHAB PE=1 SV=3	8008
4051	1205.6550	1204.6486	1	-0.67	58.71	90.33	17.8 (M:17.8)	2		1	0	K.DSTLIMQLLR.D	Oxidation: 6	CID	213 - 222	1433Z_HUMAN	14-3-3 protein zeta/delta OS=Homo sapiens OX=9606 GN=YWHAZ PE=1 SV=1	8008
4051	1205.6550	1204.6486	1	-0.67	58.71	90.33	17.8 (M:17.8)	2		1	0	K.DSTLIMQLLR.D	Oxidation: 6	CID	213 - 222	1433T_HUMAN	14-3-3 protein theta OS=Homo sapiens OX=9606 GN=YWHAQ PE=1 SV=1	8008
4200	1065.5704	1064.5839	1	-19.49	425.02	76.33	17.8 (M:17.8)	1		2	1	R.GRVGAPGPAGAR.G		CID	223 - 234	CO1A2_HUMAN	Collagen alpha-2(I) chain OS=Homo sapiens OX=9606 GN=COL1A2 PE=1 SV=7	232
3727	1233.6132	1232.5819	1	19.41	146.67	69.83	17.8 (M:17.8)	1		1	0	K.EGNGTVMGAEIR.H		CID	99 - 110	MYL6_HUMAN	Myosin light polypeptide 6 OS=Homo sapiens OX=9606 GN=MYL6 PE=1 SV=2	590
5551	1247.6620	1246.6638	1	-7.31	33.59	93.00	17.8 (M:17.8)	1		2	1	R.ALAVRTMGCIR.V	Carbamidomethyl: 9	CID	104 - 114	AP1B1_HUMAN	AP-1 complex subunit beta-1 OS=Homo sapiens OX=9606 GN=AP1B1 PE=1 SV=2	331
3000	1254.7156	1253.6921	1	12.93	23.65	69.50	17.8 (M:17.8)	1		1	1	K.SVTAFFKWLR.E		CID	1,581 - 1,590	IF4G1_HUMAN	Eukaryotic translation initiation factor 4 gamma 1 OS=Homo sapiens OX=9606 GN=EIF4G1 PE=1 SV=4	1080
3000	1254.7156	1253.6881	1	16.13	23.65	69.50	17.8 (M:17.8)	1		1	1	K.AGKEPGLQIWR.V		CID	62 - 72	GELS_HUMAN	Gelsolin OS=Homo sapiens OX=9606 GN=GSN PE=1 SV=1	1080
3939	1257.6722	1256.6361	1	22.97	74.49	72.83	17.8 (M:17.8)	1		1	0	K.EQLEAEAQALR.Q		CID	385 - 395	PBIP1_HUMAN	Pre-B-cell leukemia transcription factor-interacting protein 1 OS=Homo sapiens OX=9606 GN=PBXIP1 PE=1 SV=1	626
4501	1265.6099	1264.5989	1	2.91	126.18	79.83	17.8 (M:17.8)	1		1	0	R.FSWNVWPSSR.L		CID	19 - 28	SC23B_HUMAN	Protein transport protein Sec23B OS=Homo sapiens OX=9606 GN=SEC23B PE=1 SV=2	860
3888	1280.7534	1279.7500	1	-3.00	122.15	72.00	17.8 (M:17.8)	1		1	0	R.VVLEGGIDPILR.G		CID	537 - 548	PERM_HUMAN	Myeloperoxidase OS=Homo sapiens OX=9606 GN=MPO PE=1 SV=1	1528
2325	1313.6492	1312.6412	1	0.55	183.50	53.67	17.8 (M:17.8)	1		1	1	K.LKENTEYNFR.I		CID	25,995 - 26,004	TITIN_HUMAN	Titin OS=Homo sapiens OX=9606 GN=TTN PE=1 SV=4	1631
5379	1031.4957	1030.5117	1	-22.57	142.56	90.50	17.8 (M:17.8)	1		1	0	K.LSPLGEEMR.D		CID	165 - 173	APOA1_HUMAN	Apolipoprotein A-I OS=Homo sapiens OX=9606 GN=APOA1 PE=1 SV=1	5319
4846	1469.7762	1468.7634	1	3.79	2117.11	112.33	17.8 (M:17.8)	1		4	1	R.KIAEGAQQGDPLSR.Y		CID	219 - 232	NAGK_HUMAN	N-acetyl-D-glucosamine kinase OS=Homo sapiens OX=9606 GN=NAGK PE=1 SV=4	280
2019	1269.7035	1268.6976	1	-1.10	175.12	55.83	17.8 (M:17.8)	1		1	0	K.LSHETVTIELK.N		CID	10 - 20	SMD1_HUMAN	Small nuclear ribonucleoprotein Sm D1 OS=Homo sapiens OX=9606 GN=SNRPD1 PE=1 SV=1	1010
156	1456.7753	1455.7722	1	-2.87	499.01	22.67	17.9 (M:17.9)	1		1	0	K.GIHPTIISESFQK.A		CID	127 - 139	TCPD_HUMAN	T-complex protein 1 subunit delta OS=Homo sapiens OX=9606 GN=CCT4 PE=1 SV=4	1521
2775	1046.5854	1045.5768	1	1.34	49.75	65.50	17.9 (M:17.9)	1		1	0	K.SSVLESLVGR.D		CID	39 - 48	DNM1L_HUMAN	Dynamin-1-like protein OS=Homo sapiens OX=9606 GN=DNM1L PE=1 SV=2	3457
2775	1046.5854	1045.5768	1	1.34	199.12	65.50	17.9 (M:17.9)	1		1	1	K.KEEITGTLR.K		CID	138 - 146	TLN1_HUMAN	Talin-1 OS=Homo sapiens OX=9606 GN=TLN1 PE=1 SV=3	3457
2548	1359.6954	1358.7154	1	-20.03	870.66	56.00	17.9 (M:17.9)	1		1	0	K.AENAGLSSTAGLLR.E		CID	305 - 318	JUNB_HUMAN	Transcription factor jun-B OS=Homo sapiens OX=9606 GN=JUNB PE=1 SV=1	931
2146	1796.8771	1795.8631	1	3.75	1184.54	56.50	18.0 (M:18.0)	1		3	1	K.TETMNVVMETNKMLR.E		CID	1,266 - 1,280	TPR_HUMAN	Nucleoprotein TPR OS=Homo sapiens OX=9606 GN=TPR PE=1 SV=3	1113
3505	2291.1931	2290.1818	1	1.75	139.41	66.83	18.1 (M:18.1)	1		1	0	K.VAGHPNIVINNAAGNFISPTER.L		CID	134 - 155	DECR_HUMAN	2,4-dienoyl-CoA reductase [(3E)-enoyl-CoA-producing], mitochondrial OS=Homo sapiens OX=9606 GN=DECR1 PE=1 SV=1	217
3861	1114.6807	1113.6758	1	-2.13	112.26	71.50	18.1 (M:18.1)	2		1	0	R.VLITTDLLAR.G		CID	325 - 334	IF4A1_HUMAN	Eukaryotic initiation factor 4A-I OS=Homo sapiens OX=9606 GN=EIF4A1 PE=1 SV=1	6310
6252	1124.6057	1123.6026	1	-3.70	161.35	111.00	18.1 (M:18.1)	1		1	0	R.DGYLFQLLR.I		CID	44 - 52	HRG_HUMAN	Histidine-rich glycoprotein OS=Homo sapiens OX=9606 GN=HRG PE=1 SV=1	2568
6409	1138.6245	1137.6182	1	-0.89	145.84	115.67	18.1 (M:18.1)	1		1	1	K.LKLEDFFAR.N		CID	96 - 104	G6PD_HUMAN	Glucose-6-phosphate 1-dehydrogenase OS=Homo sapiens OX=9606 GN=G6PD PE=1 SV=4	1608
3450	1158.6456	1157.6557	1	-14.96	57.86	66.00	18.1 (M:18.1)	1		1	0	K.AIPQLQGYLR.S		CID	263 - 272	RL6_HUMAN	60S ribosomal protein L6 OS=Homo sapiens OX=9606 GN=RPL6 PE=1 SV=3	1830
1516	1178.6244	1177.6455	1	-24.10	20.11	46.33	18.1 (M:18.1)	1		1	1	K.ETKAVTNFIR.S		CID	282 - 291	CBPA3_HUMAN	Mast cell carboxypeptidase A OS=Homo sapiens OX=9606 GN=CPA3 PE=1 SV=2	24722
2129	1184.5923	1183.5880	1	-2.55	31.94	52.00	18.1 (M:18.1)	1		1	1	R.LDMQRGVHGR.L	Oxidation: 3	CID	1,810 - 1,819	NIPBL_HUMAN	Nipped-B-like protein OS=Homo sapiens OX=9606 GN=NIPBL PE=1 SV=2	8557
3463	1184.6804	1183.6561	1	14.40	79.33	66.17	18.1 (M:18.1)	1		1	0	M.ADGQVAELLLR.R		CID	2 - 12	SYFA_HUMAN	Phenylalanine--tRNA ligase alpha subunit OS=Homo sapiens OX=9606 GN=FARSA PE=1 SV=3	1644
3554	1199.6891	1198.7034	1	-17.97	106.41	67.50	18.1 (M:18.1)	1		1	1	R.NLLQVDLTKR.F		CID	272 - 281	KAPCB_HUMAN	cAMP-dependent protein kinase catalytic subunit beta OS=Homo sapiens OX=9606 GN=PRKACB PE=1 SV=2	1432
2704	1205.5894	1204.6056	1	-19.55	17.52	57.33	18.1 (M:18.1)	1		4	1	R.MRAEMELGLR.K		CID	491 - 500	HXK1_HUMAN	Hexokinase-1 OS=Homo sapiens OX=9606 GN=HK1 PE=1 SV=3	2663
4013	1213.6531	1212.6615	1	-12.94	116.78	89.83	18.1 (M:18.1)	1		1	0	K.GGSWEVVVKPR.N		CID	86 - 96	PNMA5_HUMAN	Paraneoplastic antigen-like protein 5 OS=Homo sapiens OX=9606 GN=PNMA5 PE=1 SV=2	247
3423	1218.6444	1217.6364	1	0.59	125.67	65.67	18.1 (M:18.1)	1		1	1	K.RATVLESEGTR.E		CID	201 - 211	STML2_HUMAN	Stomatin-like protein 2, mitochondrial OS=Homo sapiens OX=9606 GN=STOML2 PE=1 SV=1	1091
3423	1218.6444	1217.6252	1	9.81	70.01	65.67	18.1 (M:18.1)	1		1	0	R.ELEAQVSSLSR.Q		CID	556 - 566	MRCKG_HUMAN	Serine/threonine-protein kinase MRCK gamma OS=Homo sapiens OX=9606 GN=CDC42BPG PE=1 SV=2	1091
3190	1220.6277	1219.5979	1	18.42	79.89	63.00	18.1 (M:18.1)	1		1	1	K.EAASEMARALR.G	Oxidation: 6	CID	659 - 669	CUL9_HUMAN	Cullin-9 OS=Homo sapiens OX=9606 GN=CUL9 PE=1 SV=2	689
4130	1904.8398	1903.8451	1	-6.59	928.78	75.17	18.1 (M:18.1)	1	51.09	1	1	R.LGGAGMERMGAGLGHGMDR.V	Oxidation: 6, 17	CID	411 - 429	HNRPM_HUMAN	Heterogeneous nuclear ribonucleoprotein M OS=Homo sapiens OX=9606 GN=HNRNPM PE=1 SV=3	1367
3401	1454.7356	1453.7275	1	0.54	1236.42	79.00	18.2 (M:18.2)	1		1	0	R.EEIVYLPCIYR.N	Carbamidomethyl: 8	CID	24 - 34	SBP1_HUMAN	Methanethiol oxidase OS=Homo sapiens OX=9606 GN=SELENBP1 PE=1 SV=2	194
1226	1230.6587	1229.6616	1	-8.25	48.51	43.83	18.3 (M:18.3)	2		1	0	R.VTSEGAGLQLQK.V		CID	892 - 903	LYAG_HUMAN	Lysosomal alpha-glucosidase OS=Homo sapiens OX=9606 GN=GAA PE=1 SV=4	10387
2929	1620.6808	1619.6821	1	-5.28	170.68	59.83	18.3 (M:18.3)	1		1	0	R.GCIDVNECWASPGR.L	Carbamidomethyl: 2, 8	CID	898 - 911	FBLN2_HUMAN	Fibulin-2 OS=Homo sapiens OX=9606 GN=FBLN2 PE=1 SV=2	1201
1250	894.4343	893.4243	1	3.01	375.59	49.00	18.3 (M:18.3)	1		1	0	K.ADEGISFR.G		CID	121 - 128	PRDX1_HUMAN	Peroxiredoxin-1 OS=Homo sapiens OX=9606 GN=PRDX1 PE=1 SV=1	6950
4566	1519.7726	1518.7467	1	12.25	563.33	80.67	18.4 (M:18.4)	1		1	0	R.GEAGVPAEFSIWTR.E		CID	2,206 - 2,219	FLNB_HUMAN	Filamin-B OS=Homo sapiens OX=9606 GN=FLNB PE=1 SV=2	1875
4653	2145.0994	2144.0862	1	2.75	256.71	81.67	18.4 (M:18.4)	1		1	0	R.NQDLALSNLESIPGGYNALR.R		CID	250 - 269	UBQL2_HUMAN	Ubiquilin-2 OS=Homo sapiens OX=9606 GN=UBQLN2 PE=1 SV=2	519
2603	1007.6113	1006.6076	1	-3.54	31.25	56.33	18.4 (M:18.4)	1		1	1	K.IKFPLPHR.V		CID	150 - 157	RL18A_HUMAN	60S ribosomal protein L18a OS=Homo sapiens OX=9606 GN=RPL18A PE=1 SV=2	3898
2251	1014.5601	1013.5658	1	-12.85	467.28	52.83	18.4 (M:18.4)	1		1	0	R.LGTVPQFPR.A		CID	189 - 197	PGBM_HUMAN	Basement membrane-specific heparan sulfate proteoglycan core protein OS=Homo sapiens OX=9606 GN=HSPG2 PE=1 SV=4	2109
5117	1017.4805	1016.4974	1	-23.81	59.33	87.17	18.4 (M:18.4)	1		1	1	R.DGFHMRVR.L		CID	83 - 90	RL10L_HUMAN	60S ribosomal protein L10-like OS=Homo sapiens OX=9606 GN=RPL10L PE=1 SV=3	1051
3052	1017.5253	1016.5087	1	9.24	0.27	61.50	18.4 (M:18.4)	1		1	1	R.HKHHMGVR.Y	Oxidation: 5	CID	318 - 325	ESRP2_HUMAN	Epithelial splicing regulatory protein 2 OS=Homo sapiens OX=9606 GN=ESRP2 PE=1 SV=1	858
2883	1017.5803	1016.5502	1	22.43	26.00	59.33	18.4 (M:18.4)	1		1	1	R.EKIETELR.D		CID	84 - 91	1433Z_HUMAN	14-3-3 protein zeta/delta OS=Homo sapiens OX=9606 GN=YWHAZ PE=1 SV=1	2153
3582	1018.4584	1017.4590	1	-7.67	76.02	67.83	18.4 (M:18.4)	2		1	0	R.MYGITDFR.G	Oxidation: 1	CID	9,524 - 9,531	TITIN_HUMAN	Titin OS=Homo sapiens OX=9606 GN=TTN PE=1 SV=4	292
3269	1024.5576	1023.5502	1	0.17	92.02	75.67	18.4 (M:18.4)	1		1	0	R.FNALQYLR.L		CID	228 - 235	LUM_HUMAN	Lumican OS=Homo sapiens OX=9606 GN=LUM PE=1 SV=2	2867
3529	1046.5940	1045.5702	1	15.74	101.77	67.00	18.4 (M:18.4)	1		1	1	R.LLKMQNQR.G	Oxidation: 4	CID	66 - 73	FRIL_HUMAN	Ferritin light chain OS=Homo sapiens OX=9606 GN=FTL PE=1 SV=2	4634
3543	1052.5148	1051.5121	1	-4.34	189.65	67.33	18.4 (M:18.4)	1		1	1	K.WKESLMSR.K	Oxidation: 6	CID	51 - 58	GPAT1_HUMAN	Glycerol-3-phosphate acyltransferase 1, mitochondrial OS=Homo sapiens OX=9606 GN=GPAM PE=1 SV=3	432
5490	1052.7354	1051.7118	1	15.51	203.91	92.17	18.4 (M:18.4)	1		1	1	K.LPKLISLIR.I		CID	361 - 369	DYH2_HUMAN	Dynein heavy chain 2, axonemal OS=Homo sapiens OX=9606 GN=DNAH2 PE=1 SV=3	1346
2430	1053.5214	1052.5138	1	0.23	194.31	54.83	18.4 (M:18.4)	1		1	0	K.VDFTLSSER.D		CID	72 - 80	CO4B_HUMAN	Complement C4-B OS=Homo sapiens OX=9606 GN=C4B PE=1 SV=2	2553
2267	1056.6179	1055.6087	1	1.80	71.38	53.00	18.4 (M:18.4)	1		1	1	K.IKLNGLENR.V		CID	947 - 955	FLNB_HUMAN	Filamin-B OS=Homo sapiens OX=9606 GN=FLNB PE=1 SV=2	4308
3382	1060.5554	1059.5502	1	-1.91	202.96	78.67	18.4 (M:18.4)	2		1	0	K.DLPWNFLR.K		CID	113 - 120	URGCP_HUMAN	Up-regulator of cell proliferation OS=Homo sapiens OX=9606 GN=URGCP PE=1 SV=2	947
3336	1065.5712	1064.5655	1	-1.49	98.31	77.33	18.4 (M:18.4)	1		1	0	K.FGFLLPESR.I		CID	385 - 393	CBPA3_HUMAN	Mast cell carboxypeptidase A OS=Homo sapiens OX=9606 GN=CPA3 PE=1 SV=2	194
4281	1085.6200	1084.6128	1	-0.10	62.24	77.17	18.4 (M:18.4)	2		1	0	K.EIIDLVLDR.I		CID	113 - 121	TBA1B_HUMAN	Tubulin alpha-1B chain OS=Homo sapiens OX=9606 GN=TUBA1B PE=1 SV=1	8789
2438	1088.5844	1087.5920	1	-13.75	15.04	60.83	18.4 (M:18.4)	1		5	1	R.RVAAMSVAQR.V		CID	195 - 204	DHX15_HUMAN	Pre-mRNA-splicing factor ATP-dependent RNA helicase DHX15 OS=Homo sapiens OX=9606 GN=DHX15 PE=1 SV=2	715
2907	1093.5520	1092.5451	1	-0.38	4.21	67.67	18.4 (M:18.4)	1		1	0	K.DLAFTLEER.Q		CID	27 - 35	MAOX_HUMAN	NADP-dependent malic enzyme OS=Homo sapiens OX=9606 GN=ME1 PE=1 SV=1	499
3453	1101.6234	1100.6190	1	-2.57	26.74	66.00	18.4 (M:18.4)	2		1	1	K.DKLSELQLR.V		CID	159 - 167	TMED9_HUMAN	Transmembrane emp24 domain-containing protein 9 OS=Homo sapiens OX=9606 GN=TMED9 PE=1 SV=2	5375
3430	1550.7599	1549.7559	1	-2.11	295.88	65.83	18.4 (M:18.4)	1		1	0	K.TDIQIALPSGCYGR.V	Carbamidomethyl: 11	CID	156 - 169	DUT_HUMAN	Deoxyuridine 5'-triphosphate nucleotidohydrolase, mitochondrial OS=Homo sapiens OX=9606 GN=DUT PE=1 SV=4	334
4400	1491.7246	1490.7154	1	1.30	224.14	78.67	18.4 (M:18.4)	1		1	0	R.DDVALEGVSHFFR.E		CID	41 - 53	FRIL_HUMAN	Ferritin light chain OS=Homo sapiens OX=9606 GN=FTL PE=1 SV=2	753
2796	1577.6516	1576.6504	1	-3.85	268.93	65.67	18.5 (M:18.5)	1		1	0	R.FDEFFSEGCAPGSK.K	Carbamidomethyl: 9	CID	495 - 508	TRFE_HUMAN	Serotransferrin OS=Homo sapiens OX=9606 GN=TF PE=1 SV=3	470
151	1658.8732	1657.8424	1	14.17	213.88	22.67	18.5 (M:18.5)	1		1	0	K.NQVALNPQNTVFDAK.R		CID	57 - 71	HS71A_HUMAN	Heat shock 70 kDa protein 1A OS=Homo sapiens OX=9606 GN=HSPA1A PE=1 SV=1	654
2872	1211.6747	1210.6670	1	0.35	126.93	59.17	18.5 (M:18.5)	1		1	0	R.QITVNDLPVGR.S		CID	141 - 151	PRDX1_HUMAN	Peroxiredoxin-1 OS=Homo sapiens OX=9606 GN=PRDX1 PE=1 SV=1	1673
2714	1338.7150	1337.7126	1	-3.64	655.72	64.67	18.5 (M:18.5)	1		1	0	K.GCDVVVIPAGVPR.K	Carbamidomethyl: 2	CID	92 - 104	MDHM_HUMAN	Malate dehydrogenase, mitochondrial OS=Homo sapiens OX=9606 GN=MDH2 PE=1 SV=3	317
5188	1104.6157	1103.5975	1	9.90	253.42	88.00	18.5 (M:18.5)	2		2	0	R.QDVLDLFVR.S		CID	1,725 - 1,733	MYO15_HUMAN	Unconventional myosin-XV OS=Homo sapiens OX=9606 GN=MYO15A PE=1 SV=2	16382
3807	1601.8175	1600.8131	1	-1.77	182.45	71.00	18.5 (M:18.5)	1		1	0	R.AVLVDLEPGTMDSVR.S		CID	63 - 77	TBB4B_HUMAN	Tubulin beta-4B chain OS=Homo sapiens OX=9606 GN=TUBB4B PE=1 SV=1	698
3807	1601.8175	1600.8131	1	-1.77	182.45	71.00	18.5 (M:18.5)	1		1	0	R.AVLVDLEPGTMDSVR.S		CID	63 - 77	TBB4A_HUMAN	Tubulin beta-4A chain OS=Homo sapiens OX=9606 GN=TUBB4A PE=1 SV=2	698
2051	1146.6174	1145.6041	1	5.32	341.28	56.33	18.6 (M:18.6)	2		2	0	R.SSGIVSLGVGDR.N		CID	1,565 - 1,576	CO6A3_HUMAN	Collagen alpha-3(VI) chain OS=Homo sapiens OX=9606 GN=COL6A3 PE=1 SV=5	36617
2742	1218.6342	1217.6292	1	-1.91	134.86	58.00	18.8 (M:18.8)	1		1	0	R.VAVIQFSDDPK.V		CID	1,271 - 1,281	CO6A3_HUMAN	Collagen alpha-3(VI) chain OS=Homo sapiens OX=9606 GN=COL6A3 PE=1 SV=5	1101
2389	1997.8164	1996.8190	1	-4.92	96.21	54.50	18.8 (M:18.8)	1		1	0	K.NNVEQVCCSFECQPAR.G	Carbamidomethyl: 7, 8, 12	CID	241 - 256	CO6A1_HUMAN	Collagen alpha-1(VI) chain OS=Homo sapiens OX=9606 GN=COL6A1 PE=1 SV=3	242
4375	1480.8912	1479.8773	1	4.49	898.02	95.17	18.8 (M:18.8)	1		1	0	K.LQVNTPLVGASLLR.L		CID	139 - 152	BPIA1_HUMAN	BPI fold-containing family A member 1 OS=Homo sapiens OX=9606 GN=BPIFA1 PE=1 SV=1	538
3288	975.5610	974.5331	1	21.14	522.92	64.17	18.8 (M:18.8)	1		1	1	R.KLMAQVNR.T	Oxidation: 3	CID	306 - 313	ABCA7_HUMAN	Phospholipid-transporting ATPase ABCA7 OS=Homo sapiens OX=9606 GN=ABCA7 PE=1 SV=3	715
3288	975.5610	974.5702	1	-16.82	521.48	64.17	18.8 (M:18.8)	1		1	1	R.KLPPFFAR.K		CID	8,040 - 8,047	TITIN_HUMAN	Titin OS=Homo sapiens OX=9606 GN=TTN PE=1 SV=4	715
6165	988.5460	987.5349	1	3.82	199.58	108.00	18.8 (M:18.8)	1		1	0	K.SNIDALLSR.L		CID	199 - 207	RALY_HUMAN	RNA-binding protein Raly OS=Homo sapiens OX=9606 GN=RALY PE=1 SV=1	2924
3332	1641.7357	1640.7352	1	-4.12	310.94	77.33	18.8 (M:18.8)	2		1	0	R.DSLLQDGEFSMDLR.T	Oxidation: 11	CID	76 - 89	PROF1_HUMAN	Profilin-1 OS=Homo sapiens OX=9606 GN=PFN1 PE=1 SV=2	282
6738	1456.7974	1455.7722	1	12.29	1004.97	122.83	18.8 (M:18.8)	1		1	0	R.DALSDLALHFLNK.M		CID	307 - 319	TCPD_HUMAN	T-complex protein 1 subunit delta OS=Homo sapiens OX=9606 GN=CCT4 PE=1 SV=4	442
2446	2508.1965	2507.2041	1	-5.91	509.29	61.00	18.9 (M:18.9)	1		1	0	R.TSRPENAIIYNNNEDFQVGQAK.V		CID	472 - 493	TKT_HUMAN	Transketolase OS=Homo sapiens OX=9606 GN=TKT PE=1 SV=3	333
6325	1943.1246	1942.1251	1	-4.01	380.79	113.50	18.9 (M:18.9)	1		1	1	K.QKLPDGSEIPLPPILLGR.L		CID	67 - 84	CNDP2_HUMAN	Cytosolic non-specific dipeptidase OS=Homo sapiens OX=9606 GN=CNDP2 PE=1 SV=2	3372
3608	1919.0642	1918.0636	1	-3.48	749.45	83.00	19.0 (M:19.0)	1		1	0	K.ISSIQSIVPALEIANAHR.K		CID	251 - 268	CH60_HUMAN	60 kDa heat shock protein, mitochondrial OS=Homo sapiens OX=9606 GN=HSPD1 PE=1 SV=2	1993
2488	1175.6060	1174.5982	1	0.38	248.51	61.67	19.0 (M:19.0)	2		1	0	R.DEFLIQASPR.D		CID	104 - 113	RAB7A_HUMAN	Ras-related protein Rab-7a OS=Homo sapiens OX=9606 GN=RAB7A PE=1 SV=1	2690
1797	1606.7827	1605.7747	1	0.46	97.04	49.00	19.1 (M:19.1)	1		2	1	K.AVPKEDIYSGGGGGGSR.S		CID	173 - 189	ROA0_HUMAN	Heterogeneous nuclear ribonucleoprotein A0 OS=Homo sapiens OX=9606 GN=HNRNPA0 PE=1 SV=1	4296
3058	1316.6580	1315.6732	1	-17.10	181.87	61.50	19.1 (M:19.1)	1		5	0	R.QEDVIATANLSR.R		CID	2,198 - 2,209	TLN1_HUMAN	Talin-1 OS=Homo sapiens OX=9606 GN=TLN1 PE=1 SV=3	1749
2945	954.4806	953.4759	1	-2.75	125.10	68.33	19.1 (M:19.1)	1		1	0	K.FFVGGNWK.M		CID	7 - 14	TPIS_HUMAN	Triosephosphate isomerase OS=Homo sapiens OX=9606 GN=TPI1 PE=1 SV=4	254
2882	877.5378	876.5181	1	14.16	161.52	67.17	19.2 (M:19.2)	1		1	1	K.GYIIQKR.E		CID	246 - 252	NEMF_HUMAN	Nuclear export mediator factor NEMF OS=Homo sapiens OX=9606 GN=NEMF PE=1 SV=4	1041
6417	832.4791	831.4755	1	-4.44	22.44	116.00	19.2 (M:19.2)	1		1	0	K.LHFIFR.H		CID	200 - 205	CALX_HUMAN	Calnexin OS=Homo sapiens OX=9606 GN=CANX PE=1 SV=2	454
3372	848.4603	847.4552	1	-2.54	113.41	65.00	19.2 (M:19.2)	1		4	0	R.EFAVNLR.N		CID	2,308 - 2,314	CUL9_HUMAN	Cullin-9 OS=Homo sapiens OX=9606 GN=CUL9 PE=1 SV=2	673
3372	848.4603	847.4664	1	-15.78	113.41	65.00	19.2 (M:19.2)	1		4	1	K.DFRAALR.K		CID	1,889 - 1,895	HERC1_HUMAN	Probable E3 ubiquitin-protein ligase HERC1 OS=Homo sapiens OX=9606 GN=HERC1 PE=1 SV=2	673
4676	1747.8403	1746.8253	1	4.42	1240.50	81.83	19.3 (M:19.3)	1		1	0	R.QSLFFYPSYPDEVR.G		CID	371 - 384	ARSA_HUMAN	Arylsulfatase A OS=Homo sapiens OX=9606 GN=ARSA PE=1 SV=3	5750
3385	1976.8999	1975.8986	1	-3.01	326.23	65.17	19.3 (M:19.3)	1		1	0	K.YPIEHGIITNWDDMEK.I	Oxidation: 14	CID	71 - 86	ACTC_HUMAN	Actin, alpha cardiac muscle 1 OS=Homo sapiens OX=9606 GN=ACTC1 PE=1 SV=1	774
2594	1960.9058	1959.9037	1	-2.64	428.16	63.17	19.3 (M:19.3)	2		1	0	K.YPIEHGIITNWDDMEK.I		CID	71 - 86	ACTC_HUMAN	Actin, alpha cardiac muscle 1 OS=Homo sapiens OX=9606 GN=ACTC1 PE=1 SV=1	2150
4312	1506.7531	1505.7396	1	4.13	636.49	77.67	19.3 (M:19.3)	1		1	0	R.TVQSLEIDLDSMR.N		CID	302 - 314	K1C18_HUMAN	Keratin, type I cytoskeletal 18 OS=Homo sapiens OX=9606 GN=KRT18 PE=1 SV=2	2130
972	1247.6379	1246.6418	1	-8.95	42.03	40.83	19.4 (M:19.4)	1		1	0	K.VSVHVIEGDHR.T		CID	2,472 - 2,482	FAS_HUMAN	Fatty acid synthase OS=Homo sapiens OX=9606 GN=FASN PE=1 SV=3	16659
1186	1536.7196	1535.7250	1	-8.23	249.39	43.33	19.4 (M:19.4)	1		2	1	K.DAVTSKMDQGSIER.I		CID	1,623 - 1,636	NIPBL_HUMAN	Nipped-B-like protein OS=Homo sapiens OX=9606 GN=NIPBL PE=1 SV=2	13776
6033	2743.4456	2742.4381	1	0.07	148.82	103.00	19.4 (M:19.4)	1		1	0	K.LFYAPAAGGPEELVPIPGNTNYAILR.N		CID	1,876 - 1,901	COCA1_HUMAN	Collagen alpha-1(XII) chain OS=Homo sapiens OX=9606 GN=COL12A1 PE=1 SV=2	1100
2731	1739.7327	1738.7282	1	-1.62	1146.61	57.67	19.5 (M:19.5)	1		1	0	R.SEDFGVNEDLADSDAR.A		CID	189 - 204	ANXA1_HUMAN	Annexin A1 OS=Homo sapiens OX=9606 GN=ANXA1 PE=1 SV=2	993
2899	1774.0098	1773.0050	1	-1.40	709.10	67.50	19.5 (M:19.5)	1		1	0	K.GVALHRPDVYLLPPAR.E		CID	446 - 461	IGM_HUMAN	Immunoglobulin mu heavy chain OS=Homo sapiens OX=9606 PE=1 SV=2	554
2796	1427.7236	1426.7205	1	-2.89	1069.95	58.33	19.6 (M:19.6)	1		1	0	K.WAAVVVPSGEEQR.Y		CID	268 - 280	HLAA_HUMAN	HLA class I histocompatibility antigen, A alpha chain OS=Homo sapiens OX=9606 GN=HLA-A PE=1 SV=2	1206
2796	1427.7236	1426.7205	1	-2.89	1069.95	58.33	19.6 (M:19.6)	1		1	0	K.WAAVVVPSGEEQR.Y		CID	268 - 280	HLAB_HUMAN	HLA class I histocompatibility antigen, B alpha chain OS=Homo sapiens OX=9606 GN=HLA-B PE=1 SV=3	1206
4820	1556.8313	1555.8498	1	-16.53	463.54	83.50	19.6 (M:19.6)	1		1	0	R.LDQLIYIPLPDEK.S		CID	639 - 651	TERA_HUMAN	Transitional endoplasmic reticulum ATPase OS=Homo sapiens OX=9606 GN=VCP PE=1 SV=4	537
2585	1245.5905	1244.5860	1	-2.23	259.81	63.00	19.7 (M:19.7)	2		1	0	R.ISEQFTAMFR.R	Oxidation: 8	CID	381 - 390	TBB5_HUMAN	Tubulin beta chain OS=Homo sapiens OX=9606 GN=TUBB PE=1 SV=2	6146
2585	1245.5905	1244.5860	1	-2.23	259.81	63.00	19.7 (M:19.7)	2		1	0	R.ISEQFTAMFR.R	Oxidation: 8	CID	381 - 390	TBB2A_HUMAN	Tubulin beta-2A chain OS=Homo sapiens OX=9606 GN=TUBB2A PE=1 SV=1	6146
2585	1245.5905	1244.5860	1	-2.23	259.81	63.00	19.7 (M:19.7)	2		1	0	R.ISEQFTAMFR.R	Oxidation: 8	CID	381 - 390	TBB4A_HUMAN	Tubulin beta-4A chain OS=Homo sapiens OX=9606 GN=TUBB4A PE=1 SV=2	6146
2585	1245.5905	1244.5860	1	-2.23	259.81	63.00	19.7 (M:19.7)	2		1	0	R.ISEQFTAMFR.R	Oxidation: 8	CID	381 - 390	TBB3_HUMAN	Tubulin beta-3 chain OS=Homo sapiens OX=9606 GN=TUBB3 PE=1 SV=2	6146
2585	1245.5905	1244.5860	1	-2.23	259.81	63.00	19.7 (M:19.7)	2		1	0	R.ISEQFTAMFR.R	Oxidation: 8	CID	381 - 390	TBB4B_HUMAN	Tubulin beta-4B chain OS=Homo sapiens OX=9606 GN=TUBB4B PE=1 SV=1	6146
1515	1351.6689	1350.6714	1	-7.21	685.98	51.17	19.7 (M:19.7)	1		1	0	-.MSSVQQQPPPPR.R		CID	1 - 12	WASL_HUMAN	Neural Wiskott-Aldrich syndrome protein OS=Homo sapiens OX=9606 GN=WASL PE=1 SV=2	391
4998	1272.7011	1271.6973	1	-2.76	221.04	85.67	19.7 (M:19.7)	1		1	0	R.SLDLDGIIAEVK.A		CID	254 - 265	K2C7_HUMAN	Keratin, type II cytoskeletal 7 OS=Homo sapiens OX=9606 GN=KRT7 PE=1 SV=5	3121
2481	1185.6642	1184.6513	1	4.70	266.04	61.50	19.8 (M:19.8)	1		1	0	K.DLQNVNITLR.I		CID	84 - 93	PHB_HUMAN	Prohibitin OS=Homo sapiens OX=9606 GN=PHB PE=1 SV=1	3383
3587	1311.6613	1310.6540	1	-0.05	546.45	67.83	19.9 (M:19.9)	1		1	0	K.MALDIEIATYR.K	Oxidation: 1	CID	391 - 401	VIME_HUMAN	Vimentin OS=Homo sapiens OX=9606 GN=VIM PE=1 SV=4	692
4358	1556.7738	1555.7705	1	-2.53	141.24	78.17	20.0 (M:20.0)	1		1	0	K.VVIGMDVAASEFFR.S	Oxidation: 5	CID	240 - 253	ENOA_HUMAN	Alpha-enolase OS=Homo sapiens OX=9606 GN=ENO1 PE=1 SV=2	1791
3511	1320.6787	1319.6721	1	-0.53	304.05	66.83	20.0 (M:20.0)	2		1	0	R.ELAVQIYEEAR.K		CID	277 - 287	DDX3X_HUMAN	ATP-dependent RNA helicase DDX3X OS=Homo sapiens OX=9606 GN=DDX3X PE=1 SV=3	1472
3324	2195.0173	2194.0138	1	-1.71	384.03	64.50	20.1 (M:20.1)	1		1	0	K.EQQEAIEHIDEVQNEIDR.L		CID	40 - 57	SET_HUMAN	Protein SET OS=Homo sapiens OX=9606 GN=SET PE=1 SV=3	716
4011	1733.7521	1732.7509	1	-3.50	1038.11	73.50	20.1 (M:20.1)	1		1	1	K.MEDHGKNSCEEILR.K	Carbamidomethyl: 9; Oxidation: 1	CID	319 - 332	ODF2L_HUMAN	Protein BCAP OS=Homo sapiens OX=9606 GN=ODF2L PE=2 SV=2	1604
4433	1630.8701	1629.8627	1	0.07	178.74	79.00	20.1 (M:20.1)	2		2	0	K.LPGGVQNFPQFSALR.F		CID	1,226 - 1,240	HUWE1_HUMAN	E3 ubiquitin-protein ligase HUWE1 OS=Homo sapiens OX=9606 GN=HUWE1 PE=1 SV=3	2836
6144	1529.7938	1528.7926	1	-3.94	405.15	107.33	20.2 (M:20.2)	1		1	1	K.VVLDDKDYFLFR.D		CID	81 - 92	CH10_HUMAN	10 kDa heat shock protein, mitochondrial OS=Homo sapiens OX=9606 GN=HSPE1 PE=1 SV=2	3983
163	1168.5973	1167.5884	1	1.38	511.00	30.67	20.2 (M:20.2)	1		1	0	K.QVHPDTGISSK.A		CID	48 - 58	H2B1K_HUMAN	Histone H2B type 1-K OS=Homo sapiens OX=9606 GN=H2BC12 PE=1 SV=3	1475
163	1168.5973	1167.5884	1	1.38	511.00	30.67	20.2 (M:20.2)	1		1	0	K.QVHPDTGISSK.A		CID	48 - 58	H2B1J_HUMAN	Histone H2B type 1-J OS=Homo sapiens OX=9606 GN=H2BC11 PE=1 SV=3	1475
3732	2172.0283	2171.0252	1	-1.91	258.65	85.33	20.2 (M:20.2)	1		1	0	R.DLGGIVLANACGPCIGQWDR.K	Carbamidomethyl: 11, 14	CID	438 - 457	ACON_HUMAN	Aconitate hydratase, mitochondrial OS=Homo sapiens OX=9606 GN=ACO2 PE=1 SV=2	220
4733	1524.7817	1523.7732	1	0.80	481.94	82.50	20.2 (M:20.2)	1		1	0	R.VGNLGLATSFFNER.N		CID	535 - 548	DDX3X_HUMAN	ATP-dependent RNA helicase DDX3X OS=Homo sapiens OX=9606 GN=DDX3X PE=1 SV=3	6075
2387	1071.4752	1070.4669	1	0.98	196.13	54.50	20.3 (M:20.3)	1		1	0	R.FDSDVGEFR.A		CID	69 - 77	DRB1_HUMAN	HLA class II histocompatibility antigen, DRB1 beta chain OS=Homo sapiens OX=9606 GN=HLA-DRB1 PE=1 SV=2	301
1346	1325.7579	1324.7463	1	3.29	496.68	49.67	20.3 (M:20.3)	1		1	0	R.DNIQGITKPAIR.R		CID	25 - 36	H4_HUMAN	Histone H4 OS=Homo sapiens OX=9606 GN=H4C1 PE=1 SV=2	6476
1055	886.5034	885.5032	1	-8.05	244.73	42.00	20.4 (M:20.4)	1		2	0	K.VAVLSQNR.T		CID	181 - 188	THIC_HUMAN	Acetyl-CoA acetyltransferase, cytosolic OS=Homo sapiens OX=9606 GN=ACAT2 PE=1 SV=2	39560
3590	1775.9213	1774.9182	1	-2.38	1055.68	67.83	20.4 (M:20.4)	1		1	1	R.QRQGGITAEVMMGILR.D	Oxidation: 11	CID	255 - 270	SCRN2_HUMAN	Secernin-2 OS=Homo sapiens OX=9606 GN=SCRN2 PE=1 SV=3	2746
3971	1759.8035	1758.8069	1	-6.10	736.47	89.33	20.4 (M:20.4)	1	65.84	2	0	K.AMGIMNSFVNDIFER.I	Oxidation: 5	CID	59 - 73	H2B1J_HUMAN	Histone H2B type 1-J OS=Homo sapiens OX=9606 GN=H2BC11 PE=1 SV=3	2182
3971	1759.8035	1758.8069	1	-6.10	736.47	89.33	20.4 (M:20.4)	1	65.84	2	0	K.AMGIMNSFVNDIFER.I	Oxidation: 5	CID	59 - 73	H2B1K_HUMAN	Histone H2B type 1-K OS=Homo sapiens OX=9606 GN=H2BC12 PE=1 SV=3	2182
2733	1222.6188	1221.6176	1	-4.99	57.95	65.00	20.4 (M:20.4)	1		2	0	-.MVNFTVDQIR.A		CID	1 - 10	EF2_HUMAN	Elongation factor 2 OS=Homo sapiens OX=9606 GN=EEF2 PE=1 SV=4	745
5670	2358.3333	2357.2896	1	15.43	188.68	129.67	20.4 (M:20.4)	1		1	1	R.YLFTALLPHDPDLAYRLALR.A		CID	548 - 567	ZSWM4_HUMAN	Zinc finger SWIM domain-containing protein 4 OS=Homo sapiens OX=9606 GN=ZSWIM4 PE=2 SV=3	168
3497	1499.7856	1498.7515	1	17.91	486.75	66.67	20.4 (M:20.4)	2		1	0	K.LEAPELDLDSELR.K		CID	24,946 - 24,958	TITIN_HUMAN	Titin OS=Homo sapiens OX=9606 GN=TTN PE=1 SV=4	973
6356	1775.0016	1773.9836	1	6.02	726.91	114.33	20.4 (M:20.4)	1		1	1	K.SSLKAIVAESLNNTSIK.G		CID	684 - 700	RFC1_HUMAN	Replication factor C subunit 1 OS=Homo sapiens OX=9606 GN=RFC1 PE=1 SV=4	2489
1772	850.5490	849.5549	1	-15.50	270.65	53.83	20.5 (M:20.5)	1		1	1	R.LKHLLAR.V		CID	289 - 295	PNMA5_HUMAN	Paraneoplastic antigen-like protein 5 OS=Homo sapiens OX=9606 GN=PNMA5 PE=1 SV=2	121020
2377	1029.5334	1028.5291	1	-2.84	196.43	60.00	20.5 (M:20.5)	1		1	0	R.SGYITIGYR.G		CID	207 - 215	KCD12_HUMAN	BTB/POZ domain-containing protein KCTD12 OS=Homo sapiens OX=9606 GN=KCTD12 PE=1 SV=1	7521
2588	1238.6138	1237.6303	1	-19.19	113.26	56.33	20.5 (M:20.5)	1		1	0	R.VDENGPELLPR.V		CID	1,027 - 1,037	GCN1_HUMAN	eIF-2-alpha kinase activator GCN1 OS=Homo sapiens OX=9606 GN=GCN1 PE=1 SV=6	3456
3055	1791.8773	1790.9131	1	-24.04	1583.76	70.67	20.6 (M:20.6)	1		1	1	R.QRQGGITAEVMMGILR.D	Oxidation: 11, 12	CID	255 - 270	SCRN2_HUMAN	Secernin-2 OS=Homo sapiens OX=9606 GN=SCRN2 PE=1 SV=3	239
4609	1789.0571	1788.0509	1	-0.60	518.23	100.33	20.7 (M:20.7)	1		1	0	R.LLVPLVPDLQDVAQLR.S		CID	308 - 323	ESYT1_HUMAN	Extended synaptotagmin-1 OS=Homo sapiens OX=9606 GN=ESYT1 PE=1 SV=1	222
3911	968.5861	967.5927	1	-14.37	81.87	88.33	20.9 (M:20.9)	2		2	1	K.VPTVIRQR.Y		CID	813 - 820	REXO1_HUMAN	RNA exonuclease 1 homolog OS=Homo sapiens OX=9606 GN=REXO1 PE=1 SV=3	2827
2743	1074.6146	1073.5829	1	22.73	197.50	65.17	20.9 (M:20.9)	1		2	1	R.KVTGTLDANR.S		CID	399 - 408	FSCN1_HUMAN	Fascin OS=Homo sapiens OX=9606 GN=FSCN1 PE=1 SV=3	12116
3801	2153.2400	2152.2368	1	-1.91	350.62	86.50	20.9 (M:20.9)	1		1	0	R.ALPPAQAGALLLALPPASPSAAR.T		CID	449 - 471	IRGQ_HUMAN	Immunity-related GTPase family Q protein OS=Homo sapiens OX=9606 GN=IRGQ PE=1 SV=1	759
3646	1481.7334	1480.7270	1	-0.61	1091.50	68.50	20.9 (M:20.9)	1		3	1	R.RQTSELEFSTQR.E		CID	254 - 265	CC171_HUMAN	Coiled-coil domain-containing protein 171 OS=Homo sapiens OX=9606 GN=CCDC171 PE=2 SV=1	1217
1990	1014.5607	1013.5407	1	12.55	379.05	50.67	21.0 (M:21.0)	2		2	1	R.LTEWRGPR.V		CID	345 - 352	NT5D2_HUMAN	5'-nucleotidase domain-containing protein 2 OS=Homo sapiens OX=9606 GN=NT5DC2 PE=1 SV=1	5771
2724	1380.7104	1379.7085	1	-3.87	759.89	64.83	21.0 (M:21.0)	2		1	0	K.TTGIVETHFTFK.D		CID	182 - 193	GNAI2_HUMAN	Guanine nucleotide-binding protein G(i) subunit alpha-2 OS=Homo sapiens OX=9606 GN=GNAI2 PE=1 SV=3	986
2298	1655.7970	1654.7919	1	-1.34	198.20	59.00	21.0 (M:21.0)	2		1	1	R.DGVERCSCPLLPPR.G	Carbamidomethyl: 6, 8	CID	597 - 610	EMIL1_HUMAN	EMILIN-1 OS=Homo sapiens OX=9606 GN=EMILIN1 PE=1 SV=3	239
3087	1398.6863	1397.6980	1	-13.55	823.88	61.83	21.1 (M:21.1)	1		1	0	K.LYPSEYNIFPR.T		CID	166 - 176	TTL13_HUMAN	Tubulin polyglutamylase TTLL13P OS=Homo sapiens OX=9606 GN=TTLL13P PE=1 SV=2	1041
6694	2403.2109	2402.2019	1	0.74	543.50	122.00	21.1 (M:21.1)	1		1	0	K.HVEDVPAFQALGSLNDLQFFR.Y		CID	40 - 60	ZA2G_HUMAN	Zinc-alpha-2-glycoprotein OS=Homo sapiens OX=9606 GN=AZGP1 PE=1 SV=2	4240
1804	1232.6472	1231.6350	1	4.04	171.63	53.83	21.1 (M:21.1)	1		1	0	R.VAYVSFGPHAGK.L		CID	12 - 23	RL14_HUMAN	60S ribosomal protein L14 OS=Homo sapiens OX=9606 GN=RPL14 PE=1 SV=4	673
6605	1701.9685	1700.9421	1	11.24	551.11	120.83	21.2 (M:21.2)	1		1	1	K.TLKAENAGLSSTAGLLR.E		CID	302 - 318	JUNB_HUMAN	Transcription factor jun-B OS=Homo sapiens OX=9606 GN=JUNB PE=1 SV=1	2487
1333	1092.5817	1091.5724	1	1.86	248.12	49.00	21.2 (M:21.2)	1		1	0	R.VHIEIGPDGR.V		CID	317 - 326	HNRPF_HUMAN	Heterogeneous nuclear ribonucleoprotein F OS=Homo sapiens OX=9606 GN=HNRNPF PE=1 SV=3	20970
1333	1092.5817	1091.5724	1	1.86	248.12	49.00	21.2 (M:21.2)	1		1	0	R.VHIEIGPDGR.V		CID	317 - 326	HNRH2_HUMAN	Heterogeneous nuclear ribonucleoprotein H2 OS=Homo sapiens OX=9606 GN=HNRNPH2 PE=1 SV=1	20970
2181	1202.6338	1201.6237	1	2.30	2127.36	57.83	21.2 (M:21.2)	1		1	0	K.NVIGLQMGTNR.G		CID	172 - 182	TAGL2_HUMAN	Transgelin-2 OS=Homo sapiens OX=9606 GN=TAGLN2 PE=1 SV=3	2435
4145	1883.9421	1882.9425	1	-4.05	714.74	75.33	21.3 (M:21.3)	1		1	0	K.FQDGDLTLYQSNTILR.H		CID	56 - 71	GSTP1_HUMAN	Glutathione S-transferase P OS=Homo sapiens OX=9606 GN=GSTP1 PE=1 SV=2	5427
5245	1499.8185	1498.7926	1	12.41	561.55	88.50	21.3 (M:21.3)	1		1	1	K.TKEAGMQPQLQIR.G		CID	250 - 262	HYOU1_HUMAN	Hypoxia up-regulated protein 1 OS=Homo sapiens OX=9606 GN=HYOU1 PE=1 SV=1	27995
5418	1102.5845	1101.5713	1	5.34	285.81	91.17	21.3 (M:21.3)	1		1	1	R.LLSRGPCGSR.D	Carbamidomethyl: 7	CID	236 - 245	AGRIN_HUMAN	Agrin OS=Homo sapiens OX=9606 GN=AGRN PE=1 SV=6	799
1845	1213.6209	1212.6139	1	-0.26	69.77	49.50	21.3 (M:21.3)	2		1	0	R.VTQSNFAVGYK.T		CID	164 - 174	VDAC1_HUMAN	Voltage-dependent anion-selective channel protein 1 OS=Homo sapiens OX=9606 GN=VDAC1 PE=1 SV=2	2234
5339	1035.7285	1034.7216	1	-0.34	123.40	126.33	21.4 (M:21.4)	1		1	0	K.ILVPLVLLR.Q		CID	153 - 161	B2L13_HUMAN	Bcl-2-like protein 13 OS=Homo sapiens OX=9606 GN=BCL2L13 PE=1 SV=1	1328
1503	1087.4746	1086.4618	1	5.08	288.52	46.33	21.4 (M:21.4)	1		1	0	R.FDSDVGEYR.A		CID	69 - 77	DRB5_HUMAN	HLA class II histocompatibility antigen, DR beta 5 chain OS=Homo sapiens OX=9606 GN=HLA-DRB5 PE=1 SV=1	833
6455	1447.8926	1446.8922	1	-4.79	1123.04	116.83	21.5 (M:21.5)	1		1	0	R.VPVLGSLLNLPGIR.S		CID	112 - 125	GOT1B_HUMAN	Vesicle transport protein GOT1B OS=Homo sapiens OX=9606 GN=GOLT1B PE=1 SV=1	4264
5579	2293.3220	2292.3093	1	2.37	123.21	128.33	21.6 (M:21.6)	1		1	0	K.LAPPLVTLLSAEPELQYVALR.N		CID	284 - 304	AP1B1_HUMAN	AP-1 complex subunit beta-1 OS=Homo sapiens OX=9606 GN=AP1B1 PE=1 SV=2	2594
244	1242.7131	1241.6980	1	6.36	407.80	24.33	21.6 (M:21.6)	1		1	0	K.ADLINNLGTIAK.S		CID	101 - 112	HS90A_HUMAN	Heat shock protein HSP 90-alpha OS=Homo sapiens OX=9606 GN=HSP90AA1 PE=1 SV=5	7888
244	1242.7131	1241.6980	1	6.36	407.80	24.33	21.6 (M:21.6)	1		1	0	K.ADLINNLGTIAK.S		CID	96 - 107	HS90B_HUMAN	Heat shock protein HSP 90-beta OS=Homo sapiens OX=9606 GN=HSP90AB1 PE=1 SV=4	7888
3257	1652.8290	1651.8062	1	9.38	179.23	63.67	21.6 (M:21.6)	1		2	0	R.GGLMQCEELIAYLR.D	Carbamidomethyl: 6	CID	560 - 573	ITAV_HUMAN	Integrin alpha-V OS=Homo sapiens OX=9606 GN=ITGAV PE=1 SV=2	805
5662	2118.1743	2117.1732	1	-2.92	83.56	129.67	21.7 (M:21.7)	1		1	0	R.NPEILAIAPVLLDALTDPSR.K		CID	1,571 - 1,590	GCN1_HUMAN	eIF-2-alpha kinase activator GCN1 OS=Homo sapiens OX=9606 GN=GCN1 PE=1 SV=6	778
4751	2076.9448	2075.9436	1	-2.92	245.89	82.67	21.7 (M:21.7)	1		1	0	R.EYQLNDSAAYYLNDLER.I		CID	146 - 162	GNAI2_HUMAN	Guanine nucleotide-binding protein G(i) subunit alpha-2 OS=Homo sapiens OX=9606 GN=GNAI2 PE=1 SV=3	1966
4556	1472.7438	1471.7631	1	-18.04	840.16	80.50	21.7 (M:21.7)	1		1	1	K.STTPVSKSNTPTPR.T		CID	316 - 329	TLE4_HUMAN	Transducin-like enhancer protein 4 OS=Homo sapiens OX=9606 GN=TLE4 PE=1 SV=3	3966
5434	1488.8607	1487.8824	1	-19.45	819.37	127.33	21.7 (M:21.7)	1		1	1	R.TGNLGALIKVFLSR.T		CID	71 - 84	DYM_HUMAN	Dymeclin OS=Homo sapiens OX=9606 GN=DYM PE=1 SV=1	11157
1262	1193.7015	1192.7040	1	-8.19	195.38	49.00	21.8 (M:21.8)	1		1	1	R.SQLLPQPRVR.S		CID	1,755 - 1,764	ABCA7_HUMAN	Phospholipid-transporting ATPase ABCA7 OS=Homo sapiens OX=9606 GN=ABCA7 PE=1 SV=3	638
4756	1536.8988	1535.8936	1	-1.37	405.01	107.33	21.8 (M:21.8)	1		1	0	R.ILSGRPPLGFLNPR.L		CID	493 - 506	TPP1_HUMAN	Tripeptidyl-peptidase 1 OS=Homo sapiens OX=9606 GN=TPP1 PE=1 SV=2	23284
4201	1320.5841	1319.6027	1	-19.61	433.59	92.67	21.8 (M:21.8)	1		1	0	-.MEQPTSSINGEK.R		CID	1 - 12	SPXN1_HUMAN	Sperm protein associated with the nucleus on the X chromosome N1 OS=Homo sapiens OX=9606 GN=SPANXN1 PE=3 SV=1	1353
5000	3030.5366	3029.5380	1	-2.84	169.94	118.67	21.9 (M:21.9)	1		1	0	R.AFADAMEVIPSTLAENAGLNPISTVTELR.N		CID	453 - 481	TCPD_HUMAN	T-complex protein 1 subunit delta OS=Homo sapiens OX=9606 GN=CCT4 PE=1 SV=4	877
3088	1517.6790	1516.6803	1	-5.66	453.39	71.50	21.9 (M:21.9)	1		1	0	R.TSACGLFSVCYPR.V	Carbamidomethyl: 4, 10	CID	145 - 157	2AAA_HUMAN	Serine/threonine-protein phosphatase 2A 65 kDa regulatory subunit A alpha isoform OS=Homo sapiens OX=9606 GN=PPP2R1A PE=1 SV=4	1017
2391	1079.6195	1078.6135	1	-1.17	217.20	60.17	22.0 (M:22.0)	1		1	0	R.IGGGIDVPVPR.H		CID	321 - 331	FUBP2_HUMAN	Far upstream element-binding protein 2 OS=Homo sapiens OX=9606 GN=KHSRP PE=1 SV=4	2046
4846	1469.7762	1468.7886	1	-13.33	1072.34	112.33	22.0 (M:22.0)	2		1	1	K.RDPSEEIEILLR.Y		CID	451 - 462	KS6A2_HUMAN	Ribosomal protein S6 kinase alpha-2 OS=Homo sapiens OX=9606 GN=RPS6KA2 PE=1 SV=2	280
6364	1499.8632	1498.8620	1	-4.08	232.80	114.50	22.1 (M:22.1)	1		2	1	R.LLPPVSGGYRTALR.T		CID	379 - 392	CP26C_HUMAN	Cytochrome P450 26C1 OS=Homo sapiens OX=9606 GN=CYP26C1 PE=2 SV=2	6923
4009	1435.7689	1434.7619	1	-0.21	841.62	89.83	22.1 (M:22.1)	1		1	0	R.NIFPSNLVSAAFR.S		CID	190 - 202	AAAT_HUMAN	Neutral amino acid transporter B(0) OS=Homo sapiens OX=9606 GN=SLC1A5 PE=1 SV=2	2906
4809	2637.3220	2636.3268	1	-4.59	434.17	110.83	22.1 (M:22.1)	1		1	0	K.LPDNVTFEEGALIEPLSVGIHACR.R	Carbamidomethyl: 23	CID	143 - 166	DHSO_HUMAN	Sorbitol dehydrogenase OS=Homo sapiens OX=9606 GN=SORD PE=1 SV=4	156
2310	1641.6887	1640.6876	1	-3.74	200.93	59.17	22.1 (M:22.1)	1		1	0	R.ELGSECGIEFDEEK.T	Carbamidomethyl: 6	CID	140 - 153	OST48_HUMAN	Dolichyl-diphosphooligosaccharide--protein glycosyltransferase 48 kDa subunit OS=Homo sapiens OX=9606 GN=DDOST PE=1 SV=4	222
196	1198.5262	1197.5150	1	3.34	287.08	31.67	22.1 (M:22.1)	1		1	0	K.DSYVGDEAQSK.R		CID	53 - 63	ACTC_HUMAN	Actin, alpha cardiac muscle 1 OS=Homo sapiens OX=9606 GN=ACTC1 PE=1 SV=1	972
196	1198.5262	1197.5150	1	3.34	287.08	31.67	22.1 (M:22.1)	1		1	0	K.DSYVGDEAQSK.R		CID	51 - 61	ACTB_HUMAN	Actin, cytoplasmic 1 OS=Homo sapiens OX=9606 GN=ACTB PE=1 SV=1	972
2561	1470.7239	1469.7151	1	1.05	1174.51	56.00	22.1 (M:22.1)	1		1	0	K.QYYEGSEIVVAGR.I		CID	502 - 514	ITIH1_HUMAN	Inter-alpha-trypsin inhibitor heavy chain H1 OS=Homo sapiens OX=9606 GN=ITIH1 PE=1 SV=3	12602
5471	1141.6039	1140.6152	1	-16.31	303.31	92.00	22.1 (M:22.1)	1		1	1	R.GPPPPPPGRGGR.G		CID	288 - 299	HNRPK_HUMAN	Heterogeneous nuclear ribonucleoprotein K OS=Homo sapiens OX=9606 GN=HNRNPK PE=1 SV=1	283
3189	1314.7190	1313.7092	1	1.93	101.67	74.00	22.2 (M:22.2)	1		1	0	R.LATVGELQAAWR.N		CID	277 - 288	CSPG2_HUMAN	Versican core protein OS=Homo sapiens OX=9606 GN=VCAN PE=1 SV=3	1685
2146	1796.8771	1795.8999	1	-16.76	986.16	56.50	22.2 (M:22.2)	1		2	0	K.RPTSAAGCSLQEPGPLR.E	Carbamidomethyl: 8	CID	1,097 - 1,113	SHRM3_HUMAN	Protein Shroom3 OS=Homo sapiens OX=9606 GN=SHROOM3 PE=1 SV=2	1113
3812	1792.8596	1791.8574	1	-2.81	779.61	71.00	22.2 (M:22.2)	1		1	0	R.ELAQQVQQVAAEYCR.A	Carbamidomethyl: 14	CID	178 - 192	DDX5_HUMAN	Probable ATP-dependent RNA helicase DDX5 OS=Homo sapiens OX=9606 GN=DDX5 PE=1 SV=1	3699
5212	1562.8418	1561.8352	1	-0.42	194.03	124.67	22.3 (M:22.3)	1		1	0	R.GEYVLLEAALTDLR.V		CID	469 - 482	SUSD2_HUMAN	Sushi domain-containing protein 2 OS=Homo sapiens OX=9606 GN=SUSD2 PE=1 SV=1	996
2597	1279.6549	1278.6496	1	-1.54	122.43	56.50	22.3 (M:22.3)	2		1	1	R.KESYSIYVYK.V		CID	35 - 44	H2B1J_HUMAN	Histone H2B type 1-J OS=Homo sapiens OX=9606 GN=H2BC11 PE=1 SV=3	808
5315	2935.4878	2934.5062	1	-8.75	344.85	126.00	22.3 (M:22.3)	1		1	0	R.HNLITEMVALNPDFKPPADYKPPATR.V		CID	110 - 135	SF01_HUMAN	Splicing factor 1 OS=Homo sapiens OX=9606 GN=SF1 PE=1 SV=4	223
2815	1469.6561	1468.6405	1	5.67	420.46	66.00	22.4 (M:22.4)	1		1	0	K.GGDISVCEWYQR.V	Carbamidomethyl: 7	CID	48 - 59	CX6B1_HUMAN	Cytochrome c oxidase subunit 6B1 OS=Homo sapiens OX=9606 GN=COX6B1 PE=1 SV=2	2481
2335	1723.9539	1722.9529	1	-3.69	478.34	59.50	22.4 (M:22.4)	1		1	0	R.LELHVDGPPPRPQLR.A		CID	392 - 406	A1BG_HUMAN	Alpha-1B-glycoprotein OS=Homo sapiens OX=9606 GN=A1BG PE=1 SV=4	2758
5414	1540.8763	1539.8621	1	4.55		127.17	22.4 (M:22.4)	1		1	0	K.LGVTQADVGAALANLK.I		CID	201 - 216	PO4F3_HUMAN	POU domain, class 4, transcription factor 3 OS=Homo sapiens OX=9606 GN=POU4F3 PE=1 SV=1	6843
4445	1731.9404	1730.9315	1	0.94	936.44	79.33	22.4 (M:22.4)	1		1	0	K.VIGNQSLVNELAFTAR.K		CID	215 - 230	ECH1_HUMAN	Delta(3,5)-Delta(2,4)-dienoyl-CoA isomerase, mitochondrial OS=Homo sapiens OX=9606 GN=ECH1 PE=1 SV=2	4910
4313	1418.7122	1417.7201	1	-10.76	725.53	77.67	22.4 (M:22.4)	1		1	0	K.VDALNDEINFLR.T		CID	215 - 226	K2C7_HUMAN	Keratin, type II cytoskeletal 7 OS=Homo sapiens OX=9606 GN=KRT7 PE=1 SV=5	4925
2991	1410.6306	1409.6034	1	14.13	894.04	60.50	22.5 (M:22.5)	1		1	0	R.AWLDQCAEDFR.E	Carbamidomethyl: 6	CID	150 - 160	RGL1_HUMAN	Ral guanine nucleotide dissociation stimulator-like 1 OS=Homo sapiens OX=9606 GN=RGL1 PE=1 SV=1	1764
2806	1082.4861	1081.4829	1	-3.76	287.79	65.83	22.5 (M:22.5)	1		1	0	K.DAEAWFTSR.T		CID	266 - 274	K1C19_HUMAN	Keratin, type I cytoskeletal 19 OS=Homo sapiens OX=9606 GN=KRT19 PE=1 SV=4	603
2056	1316.6604	1315.6455	1	5.76	525.84	56.33	22.5 (M:22.5)	1		1	0	R.NFVLTAAHCAGR.S	Carbamidomethyl: 9	CID	59 - 70	CMA1_HUMAN	Chymase OS=Homo sapiens OX=9606 GN=CMA1 PE=1 SV=1	4467
3609	1677.7806	1676.7947	1	-12.72	331.52	68.17	22.6 (M:22.6)	1		1	0	K.FNWYVDGVEVHNAK.T		CID	158 - 171	IGHG1_HUMAN	Immunoglobulin heavy constant gamma 1 OS=Homo sapiens OX=9606 GN=IGHG1 PE=1 SV=1	285
1245	1151.5664	1150.5506	1	7.39	179.95	43.83	22.6 (M:22.6)	1		1	0	R.YLAEVAAGDDK.K		CID	128 - 138	1433Z_HUMAN	14-3-3 protein zeta/delta OS=Homo sapiens OX=9606 GN=YWHAZ PE=1 SV=1	8143
66	1844.9027	1843.8952	1	0.12	440.66	21.00	22.6 (M:22.6)	1		1	0	K.LSLEGDHSTPPSAYGSVK.A		CID	11 - 28	ANXA2_HUMAN	Annexin A2 OS=Homo sapiens OX=9606 GN=ANXA2 PE=1 SV=2	520
1501	1243.6642	1242.6456	1	9.11	175.62	51.17	22.7 (M:22.7)	1		1	0	R.ALEAANGELEVK.I		CID	100 - 111	K1C19_HUMAN	Keratin, type I cytoskeletal 19 OS=Homo sapiens OX=9606 GN=KRT19 PE=1 SV=4	4959
2947	1968.8707	1967.9121	1	-24.72	107.30	60.00	22.7 (M:22.7)	1		2	0	R.FSDLYMASLSCLLNYR.V	Carbamidomethyl: 11; Oxidation: 6	CID	465 - 480	NT5D2_HUMAN	5'-nucleotidase domain-containing protein 2 OS=Homo sapiens OX=9606 GN=NT5DC2 PE=1 SV=1	304
2151	1349.7133	1348.6987	1	5.41	604.78	57.17	22.7 (M:22.7)	2		1	1	R.EIAQEFKTDLR.F		CID	74 - 84	H3PS2_HUMAN	Histone HIST2H3PS2 OS=Homo sapiens OX=9606 GN=H3-2 PE=1 SV=1	27737
4054	1592.9482	1591.9450	1	-2.53	168.89	90.50	22.7 (M:22.7)	1		1	0	K.LLGQFTLIGIPPAPR.G		CID	499 - 513	GRP75_HUMAN	Stress-70 protein, mitochondrial OS=Homo sapiens OX=9606 GN=HSPA9 PE=1 SV=2	14133
6945	1870.0468	1869.0571	1	-9.44	928.07	125.17	22.7 (M:22.7)	1		1	1	K.EVGISKAEALETLQIIR.R		CID	49 - 65	RA51C_HUMAN	DNA repair protein RAD51 homolog 3 OS=Homo sapiens OX=9606 GN=RAD51C PE=1 SV=1	547
6335	2082.0073	2081.0139	1	-6.67		113.83	22.7 (M:22.7)	1		2	1	K.FMQASEDLLKEHYVDLK.D	Oxidation: 2	CID	40 - 56	NDKA_HUMAN	Nucleoside diphosphate kinase A OS=Homo sapiens OX=9606 GN=NME1 PE=1 SV=1	12478
3766	1586.8473	1585.8464	1	-4.03	203.08	70.33	22.8 (M:22.8)	1		1	0	R.AYVAVDGIPQGVLER.N		CID	443 - 457	BGAL_HUMAN	Beta-galactosidase OS=Homo sapiens OX=9606 GN=GLB1 PE=1 SV=2	2364
5636	2155.0986	2154.0997	1	-3.88	283.76	93.67	22.8 (M:22.8)	1		1	0	R.LLPSFVSSENAFYLSPDIR.K		CID	2,815 - 2,833	CO6A3_HUMAN	Collagen alpha-3(VI) chain OS=Homo sapiens OX=9606 GN=COL6A3 PE=1 SV=5	4143
4114	1061.5609	1060.5401	1	12.80	193.94	91.33	22.8 (M:22.8)	1		1	0	R.SETDLLDIR.S		CID	462 - 470	ANX11_HUMAN	Annexin A11 OS=Homo sapiens OX=9606 GN=ANXA11 PE=1 SV=1	4370
3451	1365.6941	1364.6936	1	-4.96	747.22	66.17	22.9 (M:22.9)	1		5	0	K.DLGTESQIFISR.T		CID	391 - 402	GDIB_HUMAN	Rab GDP dissociation inhibitor beta OS=Homo sapiens OX=9606 GN=GDI2 PE=1 SV=2	4605
4748	2724.3198	2723.3265	1	-5.12	224.26	107.50	22.9 (M:22.9)	2		1	0	R.MYSYVTEELPQLINANFPVDPQR.M		CID	120 - 142	ESTD_HUMAN	S-formylglutathione hydrolase OS=Homo sapiens OX=9606 GN=ESD PE=1 SV=2	1229
4525	1319.7350	1318.7357	1	-6.08	333.14	80.17	22.9 (M:22.9)	1		2	1	K.ISSTRGFPSVLR.G		CID	175 - 186	IGM_HUMAN	Immunoglobulin mu heavy chain OS=Homo sapiens OX=9606 PE=1 SV=2	945
3596	1718.9028	1717.8999	1	-2.53	1036.08	68.00	23.0 (M:23.0)	1		1	0	R.IIDVVYNASNNELVR.T		CID	78 - 92	RS8_HUMAN	40S ribosomal protein S8 OS=Homo sapiens OX=9606 GN=RPS8 PE=1 SV=2	8944
5507	2129.1011	2128.1272	1	-15.69	100.61	127.83	23.1 (M:23.1)	1		1	0	R.ALMLQGVDLLADAVAVTMGPK.G	Oxidation: 18	CID	38 - 58	CH60_HUMAN	60 kDa heat shock protein, mitochondrial OS=Homo sapiens OX=9606 GN=HSPD1 PE=1 SV=2	957
932	1171.5697	1170.5638	1	-1.16	414.53	40.50	23.1 (M:23.1)	1		1	0	R.HQGVMVGMGQK.D		CID	42 - 52	ACTC_HUMAN	Actin, alpha cardiac muscle 1 OS=Homo sapiens OX=9606 GN=ACTC1 PE=1 SV=1	3138
932	1171.5697	1170.5638	1	-1.16	414.53	40.50	23.1 (M:23.1)	1		1	0	R.HQGVMVGMGQK.D		CID	40 - 50	ACTB_HUMAN	Actin, cytoplasmic 1 OS=Homo sapiens OX=9606 GN=ACTB PE=1 SV=1	3138
1959	1050.4407	1049.4342	1	-0.76	210.59	55.17	23.1 (M:23.1)	1		1	0	R.DYFEEYGK.I		CID	130 - 137	ROA2_HUMAN	Heterogeneous nuclear ribonucleoproteins A2/B1 OS=Homo sapiens OX=9606 GN=HNRNPA2B1 PE=1 SV=2	329
6576	2353.2500	2352.2325	1	4.33	497.65	120.33	23.1 (M:23.1)	1		1	0	R.VELSDVQNPAISITENVLHFK.A		CID	23 - 43	HACD3_HUMAN	Very-long-chain (3R)-3-hydroxyacyl-CoA dehydratase 3 OS=Homo sapiens OX=9606 GN=HACD3 PE=1 SV=2	282
6147	1180.6570	1179.6513	1	-1.33	118.69	107.67	23.1 (M:23.1)	1		1	1	K.RFNALQYLR.L		CID	227 - 235	LUM_HUMAN	Lumican OS=Homo sapiens OX=9606 GN=LUM PE=1 SV=2	28648
4489	1665.7618	1664.7828	1	-16.96	214.15	97.50	23.1 (M:23.1)	2		1	0	K.FESACEELNNALLR.E	Carbamidomethyl: 5	CID	1,035 - 1,048	CC171_HUMAN	Coiled-coil domain-containing protein 171 OS=Homo sapiens OX=9606 GN=CCDC171 PE=2 SV=1	23139
2491	897.5392	896.5331	1	-1.35	875.74	55.50	23.1 (M:23.1)	1		1	0	K.VLLGVGDPK.I		CID	91 - 99	NOP56_HUMAN	Nucleolar protein 56 OS=Homo sapiens OX=9606 GN=NOP56 PE=1 SV=4	9258
2188	911.5557	910.5348	1	14.92	89.05	57.83	23.1 (M:23.1)	1		1	1	R.STLAKVHR.Q		CID	64 - 71	CHSTD_HUMAN	Carbohydrate sulfotransferase 13 OS=Homo sapiens OX=9606 GN=CHST13 PE=1 SV=1	1063
2563	3020.4060	3019.4247	1	-8.58	278.79	56.00	23.2 (M:23.2)	1		1	0	R.GLPGPPGAPGPQGFQGPPGEPGEPGASGPMGPR.G	Oxidation: 30	CID	188 - 220	CO1A1_HUMAN	Collagen alpha-1(I) chain OS=Homo sapiens OX=9606 GN=COL1A1 PE=1 SV=5	8080
1358	1473.7874	1472.7835	1	-2.30	1134.12	49.83	23.2 (M:23.2)	2		1	0	R.EQQIVIQSSGGLSK.D		CID	542 - 555	GRP75_HUMAN	Stress-70 protein, mitochondrial OS=Homo sapiens OX=9606 GN=HSPA9 PE=1 SV=2	1024
4498	1676.8608	1675.8529	1	0.37	248.07	79.83	23.2 (M:23.2)	1		1	0	R.GFSLDEATNLNGGLLR.G		CID	361 - 376	ITIH1_HUMAN	Inter-alpha-trypsin inhibitor heavy chain H1 OS=Homo sapiens OX=9606 GN=ITIH1 PE=1 SV=3	1608
3255	1717.8202	1716.8400	1	-15.74	1041.43	63.83	23.3 (M:23.3)	1	50.00	1	1	K.HMGGAKVMATTGGTNLR.D	Oxidation: 2	CID	190 - 206	DDX6_HUMAN	Probable ATP-dependent RNA helicase DDX6 OS=Homo sapiens OX=9606 GN=DDX6 PE=1 SV=2	299
3936	1971.0513	1970.0473	1	-1.67	331.39	88.50	23.3 (M:23.3)	1		1	0	K.AIEPPPLDAVIEAEHTLR.E		CID	820 - 837	DHX9_HUMAN	ATP-dependent RNA helicase A OS=Homo sapiens OX=9606 GN=DHX9 PE=1 SV=4	1790
4726	1942.0529	1941.0353	1	5.27	301.10	106.17	23.4 (M:23.4)	1		1	0	R.LNIISNLDCVNEVIGIR.Q	Carbamidomethyl: 9	CID	382 - 398	2AAA_HUMAN	Serine/threonine-protein phosphatase 2A 65 kDa regulatory subunit A alpha isoform OS=Homo sapiens OX=9606 GN=PPP2R1A PE=1 SV=4	1019
7079	2576.3132	2575.2986	1	2.87	455.92	135.17	23.4 (M:23.4)	3		1	0	R.VTDGALVVVDCVSGVCVQTETVLR.Q	Carbamidomethyl: 11, 16	CID	121 - 144	EF2_HUMAN	Elongation factor 2 OS=Homo sapiens OX=9606 GN=EEF2 PE=1 SV=4	505
5012	1723.0183	1722.0152	1	-2.42	559.58	119.17	23.4 (M:23.4)	1		1	0	K.VLSALQAVQGLLVAQGR.A		CID	180 - 196	ANGT_HUMAN	Angiotensinogen OS=Homo sapiens OX=9606 GN=AGT PE=1 SV=1	2822
2919	1130.5922	1129.5880	1	-2.76	224.45	59.50	23.4 (M:23.4)	1		1	0	R.FPGQLNADLR.K		CID	242 - 251	TBB3_HUMAN	Tubulin beta-3 chain OS=Homo sapiens OX=9606 GN=TUBB3 PE=1 SV=2	4833
2919	1130.5922	1129.5880	1	-2.76	224.45	59.50	23.4 (M:23.4)	1		1	0	R.FPGQLNADLR.K		CID	242 - 251	TBB4B_HUMAN	Tubulin beta-4B chain OS=Homo sapiens OX=9606 GN=TUBB4B PE=1 SV=1	4833
2919	1130.5922	1129.5880	1	-2.76	224.45	59.50	23.4 (M:23.4)	1		1	0	R.FPGQLNADLR.K		CID	242 - 251	TBB5_HUMAN	Tubulin beta chain OS=Homo sapiens OX=9606 GN=TUBB PE=1 SV=2	4833
2919	1130.5922	1129.5880	1	-2.76	224.45	59.50	23.4 (M:23.4)	1		1	0	R.FPGQLNADLR.K		CID	242 - 251	TBB2A_HUMAN	Tubulin beta-2A chain OS=Homo sapiens OX=9606 GN=TUBB2A PE=1 SV=1	4833
2919	1130.5922	1129.5880	1	-2.76	224.45	59.50	23.4 (M:23.4)	1		1	0	R.FPGQLNADLR.K		CID	242 - 251	TBB4A_HUMAN	Tubulin beta-4A chain OS=Homo sapiens OX=9606 GN=TUBB4A PE=1 SV=2	4833
3069	2539.2173	2538.2139	1	-1.54	328.51	71.00	23.4 (M:23.4)	1		1	0	R.YPALHKPENQDIDWGALEGETR.E		CID	374 - 395	PLSL_HUMAN	Plastin-2 OS=Homo sapiens OX=9606 GN=LCP1 PE=1 SV=6	196
5947	1571.8787	1570.8845	1	-8.32	276.16	99.67	23.5 (M:23.5)	1		1	1	R.AASPRRPPAPLWPR.L		CID	6 - 19	IGDC3_HUMAN	Immunoglobulin superfamily DCC subclass member 3 OS=Homo sapiens OX=9606 GN=IGDCC3 PE=2 SV=2	6566
1795	1724.7871	1723.7762	1	2.13	790.24	49.00	23.5 (M:23.5)	1		1	0	K.TPGNGDGGSTSEAPQPPR.K		CID	82 - 99	MO4L2_HUMAN	Mortality factor 4-like protein 2 OS=Homo sapiens OX=9606 GN=MORF4L2 PE=1 SV=1	1279
2228	1160.5334	1159.5404	1	-12.27	51.67	58.33	23.6 (M:23.6)	1		1	1	-.MAKSNGENGPR.A		CID	1 - 11	TB10A_HUMAN	TBC1 domain family member 10A OS=Homo sapiens OX=9606 GN=TBC1D10A PE=1 SV=1	1010
6428	1457.7823	1456.7755	1	-0.27	1078.77	116.17	23.6 (M:23.6)	2		1	0	R.TFFSFPAVVAPFK.C		CID	603 - 615	GARS_HUMAN	Glycine--tRNA ligase OS=Homo sapiens OX=9606 GN=GARS1 PE=1 SV=3	373
4740	1889.0396	1888.0418	1	-5.05	517.27	107.00	23.6 (M:23.6)	1		1	0	R.LYIGLAGLATDVQTVAQR.L		CID	49 - 66	PSB3_HUMAN	Proteasome subunit beta type-3 OS=Homo sapiens OX=9606 GN=PSMB3 PE=1 SV=2	1265
4513	2447.1643	2446.1805	1	-9.59	394.12	80.17	23.6 (M:23.6)	1		1	0	R.EAFQPQEPDFPPPPPDLEQLR.L		CID	833 - 853	VINC_HUMAN	Vinculin OS=Homo sapiens OX=9606 GN=VCL PE=1 SV=4	222
4816	1601.8279	1600.8249	1	-2.71	257.52	111.33	23.6 (M:23.6)	2		1	0	K.LVDQNIFSFYLSR.D		CID	223 - 235	CATD_HUMAN	Cathepsin D OS=Homo sapiens OX=9606 GN=CTSD PE=1 SV=1	3863
5626	1416.8297	1415.8289	1	-4.57	878.33	93.83	23.6 (M:23.6)	1		1	0	R.ILQAVNFPFLVR.L		CID	95 - 106	KAPCB_HUMAN	cAMP-dependent protein kinase catalytic subunit beta OS=Homo sapiens OX=9606 GN=PRKACB PE=1 SV=2	2156
5016	2908.3513	2907.3639	1	-6.83	80.12	119.00	23.7 (M:23.7)	1		1	0	R.SLPLCLQLYAPGLSPDTIMECAMGDR.G	Carbamidomethyl: 5, 21	CID	158 - 183	GILT_HUMAN	Gamma-interferon-inducible lysosomal thiol reductase OS=Homo sapiens OX=9606 GN=IFI30 PE=1 SV=3	372
4219	2133.9451	2132.9439	1	-2.89	198.48	76.50	23.8 (M:23.8)	1		1	0	R.APWIEQEGPEYWDQETR.N		CID	73 - 89	HLAA_HUMAN	HLA class I histocompatibility antigen, A alpha chain OS=Homo sapiens OX=9606 GN=HLA-A PE=1 SV=2	280
1773	831.5134	830.4862	1	24.03	272.77	53.83	23.8 (M:23.8)	2		1	0	K.STELLIR.K		CID	58 - 64	H3PS2_HUMAN	Histone HIST2H3PS2 OS=Homo sapiens OX=9606 GN=H3-2 PE=1 SV=1	92970
2301	957.5735	956.5655	1	0.82	153.69	59.00	23.8 (M:23.8)	2		2	0	K.VLVVVTDGR.S		CID	2,428 - 2,436	COCA1_HUMAN	Collagen alpha-1(XII) chain OS=Homo sapiens OX=9606 GN=COL12A1 PE=1 SV=2	11074
7081	2291.1543	2290.1238	1	10.12		135.17	23.8 (M:23.8)	1		2	1	K.TTQIPQWCVEYMRSLPGPK.R	Carbamidomethyl: 8	CID	167 - 185	DHX15_HUMAN	Pre-mRNA-splicing factor ATP-dependent RNA helicase DHX15 OS=Homo sapiens OX=9606 GN=DHX15 PE=1 SV=2	18650
3078	1667.7360	1666.7297	1	-0.62	274.05	61.67	23.8 (M:23.8)	2		1	0	K.VYAYYNLEESCTR.F	Carbamidomethyl: 11	CID	1,479 - 1,491	CO3_HUMAN	Complement C3 OS=Homo sapiens OX=9606 GN=C3 PE=1 SV=2	5504
3148	1481.8351	1480.7998	1	18.91	773.85	62.50	23.8 (M:23.8)	1		1	1	R.QKNGTTALIHAAEK.N		CID	631 - 644	MPP8_HUMAN	M-phase phosphoprotein 8 OS=Homo sapiens OX=9606 GN=MPHOSPH8 PE=1 SV=2	403
3432	2313.2534	2312.2529	1	-2.91	248.73	79.67	23.8 (M:23.8)	2		1	0	K.FIPLSEPAPVPPIPNEQQLAR.L		CID	179 - 199	CSN8_HUMAN	COP9 signalosome complex subunit 8 OS=Homo sapiens OX=9606 GN=COPS8 PE=1 SV=1	186
152	1366.6270	1365.6120	1	5.58	1223.23	29.33	23.9 (M:23.9)	1		1	1	R.DESSVQSSRSER.G		CID	1,574 - 1,585	ANK2_HUMAN	Ankyrin-2 OS=Homo sapiens OX=9606 GN=ANK2 PE=1 SV=4	4597
775	886.5014	885.4920	1	2.42	295.97	43.33	24.0 (M:24.0)	2		1	0	R.AVVIVDDR.G		CID	400 - 407	SFPQ_HUMAN	Splicing factor, proline- and glutamine-rich OS=Homo sapiens OX=9606 GN=SFPQ PE=1 SV=2	47040
775	886.5014	885.4920	1	2.42	295.97	43.33	24.0 (M:24.0)	2		1	0	R.AVVIVDDR.G		CID	177 - 184	NONO_HUMAN	Non-POU domain-containing octamer-binding protein OS=Homo sapiens OX=9606 GN=NONO PE=1 SV=4	47040
1656	958.5740	957.5607	1	6.23	158.34	52.67	24.1 (M:24.1)	1		1	0	R.VLVSLSAGGR.D		CID	151 - 160	ANXA4_HUMAN	Annexin A4 OS=Homo sapiens OX=9606 GN=ANXA4 PE=1 SV=4	20702
4708	1364.6895	1363.6732	1	6.58	942.58	82.17	24.1 (M:24.1)	1		1	0	R.APETVPSAPENPR.I		CID	1,036 - 1,048	ROS1_HUMAN	Proto-oncogene tyrosine-protein kinase ROS OS=Homo sapiens OX=9606 GN=ROS1 PE=1 SV=3	1234
4414	1911.0090	1910.0149	1	-6.89	826.37	78.83	24.1 (M:24.1)	1		1	1	K.LLTQDLVQEKYLEYR.Q		CID	238 - 252	MAGA1_HUMAN	Melanoma-associated antigen 1 OS=Homo sapiens OX=9606 GN=MAGEA1 PE=1 SV=1	2695
6785	2278.1409	2277.1277	1	2.58	136.18	123.33	24.1 (M:24.1)	2		1	0	R.ALGSAIEYTIENVFESAPNPR.D		CID	2,714 - 2,734	CO6A3_HUMAN	Collagen alpha-3(VI) chain OS=Homo sapiens OX=9606 GN=COL6A3 PE=1 SV=5	3491
2671	1129.6261	1128.6139	1	4.37	177.50	64.33	24.1 (M:24.1)	1		1	0	K.LSELEAALQR.A		CID	353 - 362	K2C8_HUMAN	Keratin, type II cytoskeletal 8 OS=Homo sapiens OX=9606 GN=KRT8 PE=1 SV=7	5607
1662	2923.4153	2922.3969	1	3.81	431.53	52.67	24.1 (M:24.1)	1		1	1	R.GDRGDPGPAGLPGSQGAPGTPGPVGAPGDAGQR.G		CID	1,068 - 1,100	CO5A2_HUMAN	Collagen alpha-2(V) chain OS=Homo sapiens OX=9606 GN=COL5A2 PE=1 SV=3	551
182	816.4574	815.4501	1	0.00	179.94	31.67	24.1 (M:24.1)	1		1	0	R.EIQTAVR.L		CID	94 - 100	H2B1K_HUMAN	Histone H2B type 1-K OS=Homo sapiens OX=9606 GN=H2BC12 PE=1 SV=3	83090
182	816.4574	815.4501	1	0.00	179.94	31.67	24.1 (M:24.1)	1		1	0	R.EIQTAVR.L		CID	94 - 100	H2B1J_HUMAN	Histone H2B type 1-J OS=Homo sapiens OX=9606 GN=H2BC11 PE=1 SV=3	83090
4998	1862.0347	1861.0323	1	-2.61	734.51	118.50	24.1 (M:24.1)	1		1	0	K.APIRPDIVNFVHTNLR.K		CID	30 - 45	RL4_HUMAN	60S ribosomal protein L4 OS=Homo sapiens OX=9606 GN=RPL4 PE=1 SV=5	2880
5007	2237.2478	2236.2427	1	-0.97	235.28	118.83	24.2 (M:24.2)	2		1	0	R.LLGPSAAADILQLSSSLPLQSR.G		CID	2,580 - 2,601	HUWE1_HUMAN	E3 ubiquitin-protein ligase HUWE1 OS=Homo sapiens OX=9606 GN=HUWE1 PE=1 SV=3	1840
5310	2925.4661	2924.4727	1	-4.76	110.40	126.00	24.3 (M:24.3)	1		1	0	K.KPTETQELVQQVLSLATQDSDNPDLR.D		CID	495 - 520	AP1B1_HUMAN	AP-1 complex subunit beta-1 OS=Homo sapiens OX=9606 GN=AP1B1 PE=1 SV=2	243
2866	1616.6732	1615.6759	1	-6.17	194.54	66.83	24.3 (M:24.3)	1		1	0	R.DLSYCLSGMYDHR.Y	Carbamidomethyl: 5	CID	263 - 275	HNRPF_HUMAN	Heterogeneous nuclear ribonucleoprotein F OS=Homo sapiens OX=9606 GN=HNRNPF PE=1 SV=3	321
5499	2730.5469	2729.5520	1	-4.55	193.26	127.83	24.4 (M:24.4)	1		1	0	R.YASGPLLPTLTAPLLPIPFPLAPGTGR.D		CID	448 - 474	ESRP2_HUMAN	Epithelial splicing regulatory protein 2 OS=Homo sapiens OX=9606 GN=ESRP2 PE=1 SV=1	1034
5387	1413.7869	1412.7987	1	-13.54	606.09	90.50	24.4 (M:24.4)	1		1	0	R.AVLASQTSLTPLGR.N		CID	456 - 469	STXB4_HUMAN	Syntaxin-binding protein 4 OS=Homo sapiens OX=9606 GN=STXBP4 PE=1 SV=2	1787
4975	1312.7803	1311.7623	1	8.16	555.02	118.00	24.4 (M:24.4)	3		2	1	K.GNGAIVSQVKALR.S		CID	1,413 - 1,425	ROS1_HUMAN	Proto-oncogene tyrosine-protein kinase ROS OS=Homo sapiens OX=9606 GN=ROS1 PE=1 SV=3	4464
4535	1934.8601	1933.8516	1	0.62	328.61	80.17	24.4 (M:24.4)	1		1	0	R.EVQGNESDLFMSYFPR.G	Oxidation: 11	CID	97 - 112	CAPG_HUMAN	Macrophage-capping protein OS=Homo sapiens OX=9606 GN=CAPG PE=1 SV=2	1507
4005	2355.1384	2354.1390	1	-3.34	155.60	89.67	24.4 (M:24.4)	1		1	0	K.SVNESLNNLFITEEDYQALR.T		CID	1,462 - 1,481	CLH1_HUMAN	Clathrin heavy chain 1 OS=Homo sapiens OX=9606 GN=CLTC PE=1 SV=5	244
1819	1428.7012	1427.7045	1	-7.42	764.21	54.00	24.5 (M:24.5)	1		1	0	R.SLYASSPGGVYATR.S		CID	51 - 64	VIME_HUMAN	Vimentin OS=Homo sapiens OX=9606 GN=VIM PE=1 SV=4	5896
3421	1544.6844	1543.6791	1	-1.23	344.96	65.67	24.5 (M:24.5)	1		1	0	K.DQGTYEDYVEGLR.V		CID	82 - 94	MYL6_HUMAN	Myosin light polypeptide 6 OS=Homo sapiens OX=9606 GN=MYL6 PE=1 SV=2	659
5752	1773.9884	1773.0149	1	-19.02	989.37	135.67	24.6 (M:24.6)	1		1	1	K.FTLSVDVEGGRLVLLR.R		CID	332 - 347	SHIP2_HUMAN	Phosphatidylinositol 3,4,5-trisphosphate 5-phosphatase 2 OS=Homo sapiens OX=9606 GN=INPPL1 PE=1 SV=2	1492
4892	2299.0625	2298.0652	1	-4.33	246.35	114.17	24.6 (M:24.6)	1		1	0	K.NTEISFILGQEFDEVTADDR.K		CID	60 - 79	FABP4_HUMAN	Fatty acid-binding protein, adipocyte OS=Homo sapiens OX=9606 GN=FABP4 PE=1 SV=3	1246
3067	2776.3013	2775.3100	1	-5.77	128.63	61.67	24.6 (M:24.6)	1		1	0	R.ATAPVPTVGEGYGYGHESELSQASAAAR.N		CID	314 - 341	RBM4_HUMAN	RNA-binding protein 4 OS=Homo sapiens OX=9606 GN=RBM4 PE=1 SV=1	176
6591	1772.9752	1771.9767	1	-4.94	1218.65	120.50	24.6 (M:24.6)	1		1	0	R.ILGALPSMNAAIPHVPR.Y	Oxidation: 8	CID	676 - 692	TTL13_HUMAN	Tubulin polyglutamylase TTLL13P OS=Homo sapiens OX=9606 GN=TTLL13P PE=1 SV=2	1378
4852	2220.1687	2219.1474	1	6.32	329.15	112.50	24.6 (M:24.6)	1		1	0	R.ALLELQLEPEELYQTFQR.I		CID	163 - 180	EF2_HUMAN	Elongation factor 2 OS=Homo sapiens OX=9606 GN=EEF2 PE=1 SV=4	2410
5225	1494.7990	1493.7950	1	-2.25	748.59	125.00	24.6 (M:24.6)	1		2	1	K.GAVDGGLSIPHSTKR.F		CID	165 - 179	RL5_HUMAN	60S ribosomal protein L5 OS=Homo sapiens OX=9606 GN=RPL5 PE=1 SV=3	5231
4825	2272.0769	2271.0808	1	-4.91	385.74	83.50	24.7 (M:24.7)	2		1	0	R.AQPVQVAEGSEPDGFWEALGGK.A		CID	627 - 648	GELS_HUMAN	Gelsolin OS=Homo sapiens OX=9606 GN=GSN PE=1 SV=1	1499
5406	1313.7363	1312.7139	1	11.51	151.07	91.00	24.7 (M:24.7)	1		1	0	R.IWVTASVTPSPR.Q		CID	100 - 111	YK033_HUMAN	Putative uncharacterized protein FLJ41423 OS=Homo sapiens OX=9606 PE=5 SV=1	1598
1821	1000.5717	999.5601	1	4.38	96.85	54.00	24.8 (M:24.8)	1		1	0	R.LQAEIEGLK.G		CID	317 - 325	K2C8_HUMAN	Keratin, type II cytoskeletal 8 OS=Homo sapiens OX=9606 GN=KRT8 PE=1 SV=7	3909
3384	2180.1108	2179.1168	1	-6.06	252.11	65.17	24.9 (M:24.9)	1		1	0	K.AGESVLVHGASGGVGLAACQIAR.A	Carbamidomethyl: 19	CID	148 - 170	QOR_HUMAN	Quinone oxidoreductase OS=Homo sapiens OX=9606 GN=CRYZ PE=1 SV=1	349
3142	1445.7476	1444.7409	1	-0.45	1094.99	62.33	24.9 (M:24.9)	1		3	0	K.VNDTIQIDLETGK.I		CID	156 - 168	RS4X_HUMAN	40S ribosomal protein S4, X isoform OS=Homo sapiens OX=9606 GN=RPS4X PE=1 SV=2	2493
1553	1555.8533	1554.8300	1	10.25	842.15	46.67	24.9 (M:24.9)	1		1	1	K.RMALLVQELSSHR.W	Oxidation: 2	CID	160 - 172	SRA1_HUMAN	Steroid receptor RNA activator 1 OS=Homo sapiens OX=9606 GN=SRA1 PE=1 SV=1	3052
3731	1939.0658	1938.0575	1	0.55	386.79	85.33	24.9 (M:24.9)	1		1	0	R.IAPLAEGALPYNLAELQR.Q		CID	292 - 309	CMC1_HUMAN	Calcium-binding mitochondrial carrier protein Aralar1 OS=Homo sapiens OX=9606 GN=SLC25A12 PE=1 SV=2	450
3900	1530.6787	1529.6787	1	-4.73	211.94	72.17	24.9 (M:24.9)	1		1	0	K.DYDSLAQPGFFDR.F		CID	1,001 - 1,013	CO6A2_HUMAN	Collagen alpha-2(VI) chain OS=Homo sapiens OX=9606 GN=COL6A2 PE=1 SV=4	1036
4657	1596.9161	1595.9035	1	3.34	326.02	81.50	25.0 (M:25.0)	1		1	0	R.QIYPPINVLPSLSR.L		CID	387 - 400	VATB2_HUMAN	V-type proton ATPase subunit B, brain isoform OS=Homo sapiens OX=9606 GN=ATP6V1B2 PE=1 SV=3	2440
5510	1502.8738	1501.8576	1	5.90	1592.81	127.83	25.1 (M:25.1)	1		1	1	R.RLSNVSLTGVSTIR.T		CID	203 - 216	KPCD1_HUMAN	Serine/threonine-protein kinase D1 OS=Homo sapiens OX=9606 GN=PRKD1 PE=1 SV=2	478
2072	1765.7302	1764.7274	1	-2.54	637.52	56.17	25.1 (M:25.1)	2		1	0	R.FSSCGGGGGSFGAGGGFGSR.S	Carbamidomethyl: 4	CID	46 - 65	K2C1_HUMAN	Keratin, type II cytoskeletal 1 OS=Homo sapiens OX=9606 GN=KRT1 PE=1 SV=6	6938
5660	2513.3357	2512.3497	1	-8.46	344.93	129.67	25.1 (M:25.1)	1		1	0	R.AGTLTVEELGATLTSLLAQAQAQAR.A		CID	2,477 - 2,501	EPIPL_HUMAN	Epiplakin OS=Homo sapiens OX=9606 GN=EPPK1 PE=1 SV=3	1793
3446	1373.6497	1372.6735	1	-22.67	1155.82	66.00	25.1 (M:25.1)	1		1	0	R.EAGFPGQASSPLGR.A		CID	127 - 140	COQ8A_HUMAN	Atypical kinase COQ8A, mitochondrial OS=Homo sapiens OX=9606 GN=COQ8A PE=1 SV=1	1513
2974	2006.0009	2005.0017	1	-4.07	116.17	60.33	25.1 (M:25.1)	1		1	0	R.FAHYVVTSQVVNTANEAR.E		CID	66 - 83	ITIH1_HUMAN	Inter-alpha-trypsin inhibitor heavy chain H1 OS=Homo sapiens OX=9606 GN=ITIH1 PE=1 SV=3	242
2584	1183.7196	1182.7085	1	3.27	60.82	63.00	25.1 (M:25.1)	1		1	0	R.AVIQVSQIVAR.G		CID	110 - 120	DCXR_HUMAN	L-xylulose reductase OS=Homo sapiens OX=9606 GN=DCXR PE=1 SV=2	3704
2344	1513.6819	1512.6733	1	0.90	365.39	59.50	25.2 (M:25.2)	1		1	0	R.EVSFQSTGESEWK.D		CID	208 - 220	C1QBP_HUMAN	Complement component 1 Q subcomponent-binding protein, mitochondrial OS=Homo sapiens OX=9606 GN=C1QBP PE=1 SV=1	346
2410	1552.7098	1551.6988	1	2.45	294.25	54.67	25.2 (M:25.2)	1		1	0	R.CQVFEETQIGGER.Y	Carbamidomethyl: 1	CID	345 - 357	TCPH_HUMAN	T-complex protein 1 subunit eta OS=Homo sapiens OX=9606 GN=CCT7 PE=1 SV=2	3196
5439	2287.1482	2286.1492	1	-3.62	135.42	91.00	25.2 (M:25.2)	1		1	0	R.VGIGAFPTEQDNEIGELLQTR.G		CID	304 - 324	PURA2_HUMAN	Adenylosuccinate synthetase isozyme 2 OS=Homo sapiens OX=9606 GN=ADSS2 PE=1 SV=3	1612
6685	2291.1907	2290.1805	1	1.27	201.21	122.00	25.3 (M:25.3)	2		1	0	K.EGLAVAEEALVDHVAELTATPR.D		CID	298 - 319	MYO1G_HUMAN	Unconventional myosin-Ig OS=Homo sapiens OX=9606 GN=MYO1G PE=1 SV=2	915
5614	1513.8047	1512.7896	1	5.15	767.08	93.83	25.3 (M:25.3)	1		1	1	K.QKEQLEAEAQALR.Q		CID	383 - 395	PBIP1_HUMAN	Pre-B-cell leukemia transcription factor-interacting protein 1 OS=Homo sapiens OX=9606 GN=PBXIP1 PE=1 SV=1	373
2685	1389.6876	1388.6896	1	-6.64	551.21	57.17	25.3 (M:25.3)	1		1	1	K.KQELSEAEQATR.T		CID	428 - 439	CO3_HUMAN	Complement C3 OS=Homo sapiens OX=9606 GN=C3 PE=1 SV=2	3744
5484	2151.1584	2150.1598	1	-4.02	154.75	127.67	25.3 (M:25.3)	1		1	0	K.SLPAPWLSMAPVSWITPGLK.T		CID	115 - 134	A1BG_HUMAN	Alpha-1B-glycoprotein OS=Homo sapiens OX=9606 GN=A1BG PE=1 SV=4	338
3257	1652.8290	1651.8352	1	-8.16	229.14	63.67	25.3 (M:25.3)	1		1	0	R.LDSHPCLEVTAAALR.R	Carbamidomethyl: 6	CID	80 - 94	AMPB_HUMAN	Aminopeptidase B OS=Homo sapiens OX=9606 GN=RNPEP PE=1 SV=2	805
2683	1820.9519	1819.9039	1	22.34	1028.81	64.33	25.3 (M:25.3)	1		1	0	R.GQEEMLPLFHHLTPR.W	Oxidation: 5	CID	1,284 - 1,298	SHRM3_HUMAN	Protein Shroom3 OS=Homo sapiens OX=9606 GN=SHROOM3 PE=1 SV=2	249
671	1850.7653	1849.7636	1	-3.04	872.86	36.50	25.4 (M:25.4)	1		1	0	K.ATEMVEVGADDDEGGAER.G		CID	338 - 355	CAVN1_HUMAN	Caveolae-associated protein 1 OS=Homo sapiens OX=9606 GN=CAVIN1 PE=1 SV=1	633
6345	1549.8623	1548.8559	1	-0.54	381.34	114.17	25.4 (M:25.4)	2		1	0	K.NLMQLNLAHNILR.K		CID	222 - 234	PRELP_HUMAN	Prolargin OS=Homo sapiens OX=9606 GN=PRELP PE=1 SV=1	6806
3389	1873.9882	1872.9833	1	-1.29	478.89	78.83	25.4 (M:25.4)	1		1	0	K.LFDSDPITVTVPVEVSR.K		CID	409 - 425	CLUS_HUMAN	Clusterin OS=Homo sapiens OX=9606 GN=CLU PE=1 SV=1	7924
2726	1928.9293	1927.9276	1	-2.86	357.84	64.83	25.4 (M:25.4)	1		1	0	R.TALAEAELEYNPEHVSR.S		CID	251 - 267	SYIM_HUMAN	Isoleucine--tRNA ligase, mitochondrial OS=Homo sapiens OX=9606 GN=IARS2 PE=1 SV=2	231
3063	2490.1782	2489.1526	1	7.35	548.76	71.00	25.5 (M:25.5)	1		1	1	R.DPGGLDEVAMGEMEADVQALVRR.A	Oxidation: 10, 13	CID	103 - 125	CUL9_HUMAN	Cullin-9 OS=Homo sapiens OX=9606 GN=CUL9 PE=1 SV=2	620
1697	1243.6351	1242.6204	1	5.97	292.65	53.00	25.5 (M:25.5)	1		1	0	R.QLQLEAEEQR.K		CID	415 - 424	LRC47_HUMAN	Leucine-rich repeat-containing protein 47 OS=Homo sapiens OX=9606 GN=LRRC47 PE=1 SV=1	674
3873	1429.6923	1428.6885	1	-2.47	954.18	71.67	25.5 (M:25.5)	1		1	0	R.SEAVVEYVFSGSR.L		CID	527 - 539	SND1_HUMAN	Staphylococcal nuclease domain-containing protein 1 OS=Homo sapiens OX=9606 GN=SND1 PE=1 SV=1	1548
1604	1251.6757	1250.6844	1	-12.77	182.56	47.17	25.5 (M:25.5)	1		1	1	R.SRIHLAEAAQR.Q		CID	351 - 361	STXB4_HUMAN	Syntaxin-binding protein 4 OS=Homo sapiens OX=9606 GN=STXBP4 PE=1 SV=2	1512
6542	1923.9536	1922.9448	1	0.80	632.29	119.50	25.6 (M:25.6)	1		1	0	R.QAAPCVLFFDELDSIAK.A	Carbamidomethyl: 5	CID	568 - 584	TERA_HUMAN	Transitional endoplasmic reticulum ATPase OS=Homo sapiens OX=9606 GN=VCP PE=1 SV=4	2363
[truncated: 931 more rows]

## Sheet: Table S4
Table S4. Proteins identified by LC-MALDI-MS/MS in breast cancers (based on peptides listed in Table S3)
[truncated: 619 more rows]

[truncated: 1 more sheets: Table S5]
